# Supplementary material for: Identification of novel QTL contributing to barley yellow mosaic resistance in wild barley (Hordeum vulgare spp. spontaneum)
Source: BMC Plant Biol. 2021 Nov 25;21:560. doi: 10.1186/s12870-021-03321-x (PMC8613928; doi:10.1186/s12870-021-03321-x)
Supplement: Supplementary file 1 — Additional file 1: Table S1. Primer information for amplification of HveIF4E. Table S2. The disease grade of BYMD of parents and DH population in each investigation period. Table S3. ANOVA of sAUDPS score. Table S4. The distribution of single nucleotide polymorphism (SNP) markers on chromosomes of the DH population. Table S5. Monthly average temperature of Yangzhou from 2018 to 2020. Table S6. Primer information for amplification of InDel in the interval of qRYM-2Ha on chromosome 2H. Table S7. Genes related to resistance in the interval of qRYM-2Ha on chromosome 2H. [file 12870_2021_3321_MOESM1_ESM.zip › Supplementary_Material_1.xlsx]

## Sheet: Sheet1
Supplemental Material 1 Phenotype data of the doubled haploid population in this study
DH lines	Yangzhou																																						Yancheng
	2019-02-19				2019-02-25				2019-03-03				2019-03-10				sAUDPS 2019YZ	2020-02-09				2020-02-18				2020-02-24				2020-03-04				2020-03-16				sAUDPS 2020YZ	2019-02-19				2019-02-25				2019-03-05
	Rep1	Rep2	Rep2	Average	Rep1	Rep2	Rep2	Average	Rep1	Rep2	Rep2	Average	Rep1	Rep2	Rep2	Average		Rep1	Rep2	Rep2	Average	Rep1	Rep2	Rep2	Average	Rep1	Rep2	Rep2	Average	Rep1	Rep2	Rep2	Average	Rep1	Rep2	Rep2	Average		Rep1	Rep2	Rep2	Average	Rep1	Rep2	Rep2	Average	Rep1	Rep2	Rep2
SG-001	0.4	0.6	0	0.333333	1	1.2	0	0.733333	1.6	1.8	0.2	1.2	0.8	1.4	0.2	0.8	0.77	0	0	0	0	0	2	0	0.666667	0	2	1	1	0	2	1	1	0	1	2	1	0.74	0.4	1.6	0	0.666667	1	0.6	0.2	0.6	1	1.4	1
SG-002	0	0	0	0	0	0	0	0	0	0	0	0	0	0	0	0	0	0	0	0	0	0	0	0	0	0	0	0	0	0	0	0	0	0	0	0	0	0	1.4	2.4	0.2	1.33333	0.6	1.4	0	0.666667	1.6	2	1
SG-003	0	1	0	0.333333	0	1.8	1	0.933333	0.4	2.4	0.4	1.06667	0.4	2	0.2	0.866667	0.8	0	1	0	0.333333	0	2	2	1.33333	2	3	2	2.33333	1	2	2	1.66667	1	2	2	1.66667	1.46	1.2	1.4	1.4	1.33333	1	2	2	1.66667	2	2	2
SG-004	0	0	0	0	0	0	0	0	0	0	0	0	0	0	0	0	0	0	0	0	0	0	0	0	0	0	0	0	0	0	0	0	0	0	0	0	0	0	0.8	1.2	0.8	0.933333	0.6	0	0	0.2	0.4	0	0
SG-005	0	1.2	0.8	0.666667	0.2	1.8	1	1	0.4	2.8	1.6	1.6	0.4	1.6	0.2	0.733333	1	2	0	2	1.33333	2	2	2	2	3	2	3	2.66667	3	3	4	3.33333	3	2	3	2.66667	2.44	2	2.8	2	2.26667	1	2.4	1	1.46667	1	2	1
SG-006	0	0	0.4	0.133333	0.6	0	0.8	0.466667	0.8	0	1.4	0.733333	0.6	0.6	1.2	0.8	0.54	2	0	1	1	2	0	3	1.66667	3	1	2	2	3	2	2	2.33333	3	2	2	2.33333	1.9	2.25	2.4	2.25	2.3	1.5	2	2	1.83333	1.5	3	2
SG-007	0	0	0	0	0	0	0	0	0.4	0	0	0.133333	0.2	0	0	0.0666667	0.05	0	0	1	0.333333	0	0	1	0.333333	0	0	1	0.333333	0	0	1	0.333333	0	0	2	0.666667	0.41	1.6	2	1.25	1.61667	1.2	2	1	1.4	1	3	1
SG-008	0	0	0	0	0	0	0	0	0	0	0	0	0	0	0	0	0	0	0	0	0	0	0	0	0	0	0	1	0.333333	0	0	0	0	0	0	0	0	0.06	0.6	1	0	0.533333	0	0	0	0	0.4	0	0
SG-009	0	0	0	0	0	0	0	0	0	0.2	0.2	0.133333	0	0	0	0	0.03	0	0	0	0	0	0	0	0	0	1	0	0.333333	0	1	0	0.333333	0	1	0	0.333333	0.21	1	1.8	0.6	1.13333	0	0	1	0.333333	1	0	1
SG-010	0	0	0.2	0.0666667	0	0	0.2	0.0666667	0	0	0.4	0.133333	0	0	0.2	0.0666667	0.08	0	0	0	0	0	0	0	0	0	2	1	1	0	2	1	1	0	1	1	0.666667	0.56	2.5	1	0.666667	1.38889	2	2	1	1.66667	2	1	0.666667
SG-011	0	1	0.6	0.533333	0.8	0.8	1	0.866667	0.4	1	1	0.8	0.8	0.8	1.2	0.933333	0.79	3	0	2	1.66667	3	0	2	1.66667	3	0	2	1.66667	3	1	3	2.33333	3	1	2	2	1.9	2.6	1.4	2.33333	2.11111	0.2	1	1	0.733333	1.8	1.4	1
SG-012	0.6	1.6	2	1.4	1.4	1.8	2.2	1.8	1.2	2.2	2.2	1.86667	1	1.4	1.2	1.2	1.56	3	2	3	2.66667	3	2	3	2.66667	3	2	3	2.66667	3	2	3	2.66667	3	2	1	2	2.51	2.2	1.4	2	1.86667	2	0.8	2	1.6	2	1	1
SG-013	0.4	0	0	0.133333	0.2	0.2	0	0.133333	0.4	0.4	0.2	0.333333	0.2	0.6	0	0.266667	0.22	0	0	0	0	0	0	0	0	2	2	2	2	1	1	2	1.33333	0	1	2	1	0.88	1.4	1.2	0.8	1.13333	0	2	0	0.666667	0	0.6	0
SG-014	0	0	0	0	0	0.2	0	0.0666667	0	1.2	0.2	0.466667	0	0.8	0	0.266667	0.21	0	0	0	0	0	0	0	0	1	0	0	0.333333	1	0	0	0.333333	0	0	0	0	0.13	1.5	1.8	1.4	1.56667	0.5	2	1	1.16667	0	2	1
SG-015	1	1.4	1.6	1.33333	1.4	2.2	1.6	1.73333	1.6	2.4	1.4	1.8	1.8	2.2	0.6	1.53333	1.6	0	0	1	0.333333	2	1	2	1.66667	3	2	3	2.66667	3	3	4	3.33333	3	2	3	2.66667	2.19	2	2.2	1	1.73333	2	2	0	1.33333	1	1.8	1
SG-016	2	2.2	1.2	1.8	2.2	2.2	1.4	1.93333	2.2	2.8	1.6	2.2	2	2.4	0.8	1.73333	1.92	3	2	2	2.33333	2	2	2	2	2	2	2	2	3	3	3	3	3	2	2	2.33333	2.38	3	1.8	2.2	2.33333	1	1.8	2	1.6	2	2	1
SG-017	0	0	0	0	0	0	0	0	0.4	0.4	0	0.266667	0.2	0.2	0	0.133333	0.1	0	0	0	0	0	0	0	0	0	0	0	0	0	0	0	0	0	0	0	0	0	1.5	1.6	1.66667	1.58889	1	0.2	2	1.06667	1	0	2
SG-018	1.8	0.8	1.6	1.4	2	1.2	1.8	1.66667	1.8	2	3	2.26667	1.6	1.2	1.2	1.33333	1.67	2	2	2	2	2	2	3	2.33333	3	2	3	2.66667	2	2	3	2.33333	2	2	2	2	2.24	2.8	2.6	2	2.46667	2	1.2	2	1.73333	2	1.2	1
SG-019	1.6	1.4	1.6	1.53333	2.2	1	1.6	1.6	2.4	1.4	2.2	2	0.6	0.6	0.4	0.533333	1.41	1	2	0	1	1	2	0	1	1	2	3	2	2	2	3	2.33333	3	1	2	2	1.71	2.6	1.6	1.2	1.8	1.4	1	1	1.13333	1.4	1	2
SG-020	0	0	0	0	0	0	0	0	0	0.2	0	0.0666667	0	0.2	0	0.0666667	0.03	1	0	0	0.333333	0	0	0	0	1	0	0	0.333333	1	0	1	0.666667	1	0	0	0.333333	0.36	2	1.2	2.2	1.8	2	1	1	1.33333	2	1	0.6
SG-021	0.75	1	-	0.875	0.75	1.8	-	1.275	1	2	-	1.5	0.25	0.6	-	0.425	1.01	0	0	1	0.333333	2	2	2	2	2	2	2	2	2	2	2	2	2	2	3	2.33333	1.74	2.5	-	-	2.5	1	-	-	1	1	-	-
SG-022	0	0	0	0	0	0	0	0	0	0	0	0	0	0	0	0	0	0	0	0	0	0	0	0	0	0	0	0	0	0	0	0	0	0	0	0	0	0	0.4	1	0	0.466667	0	0.8	0	0.266667	0.4	0.4	0.4
SG-023	0.8	1.4	0.2	0.8	1.2	1.6	1	1.26667	2	1.6	1.6	1.73333	1.6	0.4	0.6	0.866667	1.17	0	0	0	0	2	1	1	1.33333	3	2	2	2.33333	3	2	3	2.66667	3	1	2	2	1.7	2.66667	2.8	2.2	2.55556	2	1.6	2	1.86667	1.33333	2	1.4
SG-024	0	0	0	0	0	0	0	0	0	1	0	0.333333	0	0	0	0	0.09	0	0	0	0	0	0	0	0	0	0	0	0	0	0	0	0	0	0	0	0	0	0.8	1	1	0.933333	0	0	0	0	0	0	0
SG-025	2	2	1.75	1.91667	1.6	2	1.75	1.78333	1.4	2.2	2.25	1.95	1.6	1	1.25	1.28333	1.73	2	2	1	1.66667	2	2	2	2	3	3	2	2.66667	2	3	3	2.66667	2	2	2	2	2.2	-	1.66667	2	1.83333	-	2	2	2	-	1	1
SG-026	0.4	1.2	0.8	0.8	1.2	1	1.2	1.13333	1	1.8	1.8	1.53333	0.4	0.6	0	0.333333	0.94	1	0	2	1	2	0	1	1	2	2	1	1.66667	2	2	1	1.66667	2	1	2	1.66667	1.42	2.33333	1	2	1.77778	1	0	2	1	1	0	1
SG-027	1.2	2	1.8	1.66667	1.2	2	2.2	1.8	2.2	1.4	2	1.86667	1.8	1	0.8	1.2	1.63	2	3	2	2.33333	3	3	2	2.66667	2	3	2	2.33333	3	3	2	2.66667	3	3	2	2.66667	2.54	2.4	2.8	2.4	2.53333	2	2	2	2	1.6	2	2
SG-028	1	0.4	2	1.13333	1.2	0.6	2	1.26667	2.2	1	2	1.73333	1.8	1	1	1.26667	1.35	0	0	1	0.333333	1	2	1	1.33333	2	2	2	2	2	2	2	2	2	1	2	1.66667	1.48	1.33333	2	1	1.44444	2	2	1	1.66667	1	1	1
SG-029	1	0	1	0.666667	1.6	0	1.4	1	2	0	1.6	1.2	1.6	0	0.8	0.8	0.92	0	0	0	0	0	0	1	0.333333	2	1	2	1.66667	2	2	1	1.66667	1	1	1	1	0.96	1.4	1.4	2	1.6	2	1.2	2	1.73333	1.4	0.4	1
SG-030	0	1.2	0.4	0.533333	0	1.2	0.4	0.533333	0	1.2	0.4	0.533333	0.6	0.8	0	0.466667	0.52	0	0	0	0	0	0	0	0	1	1	1	1	2	0	2	1.33333	1	0	2	1	0.71	2.2	1.8	2.2	2.06667	2	2	2	2	1	1	1
SG-031	1	1.2	0.2	0.8	1.8	1	0.4	1.06667	3	0.8	1.6	1.8	2.2	0	0.8	1	1.17	0	0	0	0	0	0	1	0.333333	0	0	1	0.333333	0	2	1	1	0	2	2	1.33333	0.66	2.33333	1.4	2.25	1.99444	2	1	2	1.66667	1.33333	2	1
SG-032	0	0	0	0	0	0	0	0	0.4	0.2	0	0.2	0	0	0	0	0.05	0	0	0	0	0	0	0	0	0	0	0	0	0	0	0	0	0	0	0	0	0	1.6	1.2	2	1.6	2	0.6	2	1.53333	1.2	1	1
SG-033	0	1.8	1	0.933333	0	1.8	1.2	1	0.2	2	1.6	1.26667	0.4	1.6	1.2	1.06667	1.07	0	2	2	1.33333	0	2	2	1.33333	2	2	2	2	2	2	3	2.33333	1	2	2	1.66667	1.76	4	2.2	2	2.73333	2	0	2	1.33333	3	2	2
SG-034	0.6	1.4	1.4	1.13333	0.8	1.8	2	1.53333	1.8	2.4	2.4	2.2	2	1.8	1	1.6	1.62	0	0	0	0	1	2	2	1.66667	2	2	2	2	2	3	2	2.33333	1	3	3	2.33333	1.7	2.5	2.6	1.6	2.23333	2	2	3	2.33333	2	2	1
SG-035	0	0	0	0	0	0	0	0	0	0	0	0	0	0	0	0	0	0	0	0	0	0	0	0	0	0	0	0	0	0	0	0	0	0	0	0	0	0	1	1.4	1	1.13333	2	0	1	1	1	0	0
SG-036	0.8	1.4	1.4	1.2	1.6	1.6	2	1.73333	2.2	1.8	2.2	2.06667	1.4	0.4	1	0.933333	1.48	3	2	2	2.33333	3	3	2	2.66667	2	2	2	2	3	3	2	2.66667	3	3	3	3	2.57	1.6	2.2	1	1.6	1.4	2	1	1.46667	1	1	1
SG-037	1.6	0.8	2	1.46667	1.8	1	1.8	1.53333	2.8	1.8	2.6	2.4	1.8	0.4	0.4	0.866667	1.56	3	1	2	2	2	2	2	2	3	3	3	3	2	3	3	2.66667	2	2	2	2	2.32	2.6	2	1.8	2.13333	3	2	2	2.33333	2	1	1
SG-038	1.4	1	1.4	1.26667	1.8	1.4	2	1.73333	2.6	0.8	1.8	1.73333	1.2	0.6	0.8	0.866667	1.39	1	0	0	0.333333	1	2	0	1	1	2	2	1.66667	1	1	3	1.66667	3	2	2	2.33333	1.44	2.75	2.8	1.25	2.26667	3	2	2	2.33333	1.75	2	2
SG-039	1.8	1.4	2.33333	1.84444	1.6	1.4	2.33333	1.77778	2.6	0.4	3	2	2.2	0.2	1	1.13333	1.68	0	0	0	0	2	0	2	1.33333	2	2	2	2	2	2	2	2	2	1	2	1.66667	1.41	2	2.6	0.5	1.7	2	1.6	1	1.53333	2	2	0.75
SG-040	0	0	0	0	0	0.4	0	0.133333	0.6	0.4	2	1	1.2	0.2	0	0.466667	0.41	0	0	0	0	0	0	1	0.333333	1	1	2	1.33333	1	2	3	2	1	1	2	1.33333	1.06	1	1.2	1	1.06667	2	2	2	2	0.5	1	1
SG-041	0.6	0.4	0.8	0.6	0.8	0.6	1	0.8	1.2	0.6	0.6	0.8	1.8	0.2	0.4	0.8	0.75	0	0	0	0	0	0	0	0	1	2	2	1.66667	1	2	2	1.66667	2	2	2	2	1.13	1.5	1.2	1.75	1.48333	2	0.4	1	1.13333	1	0.2	1
SG-042	0	0.4	0.4	0.266667	0.6	0.2	0.4	0.4	1.6	0.2	0.6	0.8	0.8	0	0	0.266667	0.44	0	0	0	0	0	0	0	0	0	0	0	0	0	0	0	0	0	0	0	0	0	1.4	1	1	1.13333	0.4	0	2	0.8	0.2	1	2
SG-043	0.2	1.4	1	0.866667	0.2	1.6	1	0.933333	1	0.6	1.6	1.06667	0.6	0.6	0.6	0.6	0.86	0	0	0	0	0	0	0	0	1	1	0	0.666667	2	0	0	0.666667	1	0	0	0.333333	0.34	2.4	3	2.6	2.66667	2	3	3	2.66667	3	3	3
SG-044	0.4	0	0.2	0.2	0.4	0	0.6	0.333333	0.6	0.2	0	0.266667	0.2	0.2	0	0.133333	0.23	0	0	0	0	0	0	1	0.333333	2	0	2	1.33333	1	2	2	1.66667	1	2	2	1.66667	1.06	1	1.2	0	0.733333	1	2	0	1	1	2	0.6
SG-045	1.2	0.6	2.2	1.33333	1.6	0.8	2.2	1.53333	2	0.6	2.4	1.66667	1.6	0.4	0.8	0.933333	1.36	3	2	2	2.33333	3	2	2	2.33333	3	3	3	3	3	3	4	3.33333	3	2	2	2.33333	2.68	2.33333	2.8	2	2.37778	2	2	2	2	2	3	3
SG-046	0	0.8	1	0.6	1.2	1	1.6	1.26667	2.4	1.2	2.4	2	2	1	1.6	1.53333	1.36	0	0	0	0	0	0	0	0	2	2	2	2	2	2	2	2	2	2	3	2.33333	1.34	2	1	1.4	1.46667	2	0	2	1.33333	2	0	2
SG-047	0.4	0.4	1.6	0.8	1.2	0.4	2	1.2	1.8	0.8	2.6	1.73333	1.8	0.6	1	1.13333	1.22	0	0	0	0	0	1	0	0.333333	2	2	2	2	3	3	3	3	2	3	2	2.33333	1.63	2.6	2.8	1	2.13333	2	2	2	2	2	3	2
SG-048	1	1.2	1.6	1.26667	2	1.4	2.4	1.93333	2	2.6	2.4	2.33333	2	1	1.6	1.53333	1.77	3	0	2	1.66667	3	0	2	1.66667	3	2	2	2.33333	3	3	2	2.66667	2	1	2	1.66667	2.01	2	2.8	0.8	1.86667	2	2	2	2	2	3	2
SG-049	0.2	0	0.8	0.333333	0	0.2	0.8	0.333333	0	0.2	1	0.4	0.8	0.4	1	0.733333	0.46	0	0	0	0	0	0	0	0	2	2	2	2	1	2	2	1.66667	1	1	2	1.33333	1.03	1	1.2	0	0.733333	1	0	2	1	1	0.4	0.6
SG-050	1	1.4	0.8	1.06667	1.6	1.6	1.8	1.66667	2.2	1.8	1.8	1.93333	2.2	1.4	1.2	1.6	1.57	1	2	1	1.33333	0	2	2	1.33333	2	3	2	2.33333	3	3	3	3	1	2	2	1.66667	1.97	1.66667	2	1.4	1.68889	1	2	2	1.66667	1	2	1
SG-054	0.8	0	1	0.6	1.4	0	1.6	1	2.2	0	1	1.06667	1.6	0	0.2	0.6	0.81	0	0	0	0	0	2	1	1	2	2	2	2	2	2	2	2	2	2	2	2	1.43	2	1.5	1.2	1.56667	2	2	2	2	2	2	2
SG-055	0.8	1	0.8	0.866667	0.8	1	1.2	1	1.8	0.8	1.2	1.26667	0.8	0.6	0	0.466667	0.9	0	0	0	0	0	0	0	0	0	0	2	0.666667	1	2	2	1.66667	2	3	2	2.33333	1.04	2	2	1	1.66667	2	1	2	1.66667	1	2	1
SG-056	2	2.4	2.8	2.4	2.2	2.4	2.8	2.46667	2.4	2.8	2.4	2.53333	2	1.8	0.8	1.53333	2.22	2	0	0	0.666667	2	1	2	1.66667	3	2	2	2.33333	3	3	3	3	2	3	3	2.66667	2.12	2	2	2.2	2.06667	2	1	2	1.66667	1	2	3
SG-057	0.2	0.8	0	0.333333	0.2	1.4	0	0.533333	0.8	2	0	0.933333	0.4	0.8	0	0.4	0.55	0	0	0	0	0	0	0	0	0	2	0	0.666667	1	1	0	0.666667	2	1	0	1	0.5	1	2	1.2	1.4	2	1.6	2	1.86667	0.666667	2	2
SG-058	1.8	1.6	2	1.8	2	1.6	2	1.86667	2.2	1.6	1.8	1.86667	1.2	1.2	0.4	0.933333	1.6	0	0	0	0	0	0	0	0	0	2	2	1.33333	1	2	2	1.66667	2	1	3	2	1.08	2.6	2.2	2.2	2.33333	2	1.6	2	1.86667	2	2	2
SG-059	0	0.6	0	0.2	0	0.6	0	0.2	0	0.8	0	0.266667	0.2	0.2	0	0.133333	0.2	0	0	0	0	0	0	0	0	0	0	0	0	0	0	0	0	0	0	0	0	0.23	1	1	0.4	0.8	0	1	1	0.666667	0	1	0.4
SG-060	1	1.4	2.6	1.66667	1	1.2	2.2	1.46667	1.6	1.8	1.2	1.53333	1.2	1.2	0.4	0.933333	1.39	2	1	1	1.33333	1	0	2	1	1	2	1	1.33333	1	2	1	1.33333	1	1	1	1	1.2	2	2.8	1.8	2.2	1	2	2	1.66667	2.2	2	0.8
SG-061	0	0	0	0	0	0	0	0	0	0	0	0	0.2	0	0	0.0666667	0.02	0	0	0	0	0	0	0	0	0	0	0	0	0	0	0	0	0	0	0	0	0	2	-	0	1	1	-	1	1	1	-	0
SG-062	1.8	1	1.6	1.46667	1.8	1	1.8	1.53333	2.6	2	2.2	2.26667	1.8	1	0	0.933333	1.55	1	0	2	1	2	1	1	1.33333	2	2	1	1.66667	2	2	1	1.66667	1	1	1	1	1.32	3	2	2.2	2.4	2	2	2	2	2	2	2
SG-063	0.8	1.6	1.6	1.33333	0.6	1.6	2	1.4	2.6	2	2	2.2	2	1	0.8	1.26667	1.55	0	0	0	0	1	0	0	0.333333	2	2	2	2	2	2	2	2	1	2	1	1.33333	1.17	1.5	1.8	1.2	1.5	1	1	2	1.33333	1	1	1
SG-064	0	0	0	0	0	0	0	0	0	0.6	0	0.2	0.2	0	0	0.0666667	0.07	0	0	0	0	0	0	0	0	0	0	0	0	0	0	0	0	0	0	0	0	0	1	0.6	0.4	0.666667	0	0	1	0.333333	0.5	1	0
SG-065	0.6	2.2	0.4	1.06667	1.2	2.2	0.8	1.4	2	2.2	1.8	2	1.8	0.8	0	0.866667	1.33	0	0	0	0	1	0	0	0.333333	2	1	1	1.33333	2	0	1	1	1	1	1	1	0.74	1.66667	2	1.8	1.82222	1	2	2	1.66667	1	2	2
SG-066	1	1	2	1.33333	1.4	1.2	2.2	1.6	1.8	1.6	2.4	1.93333	2	0.8	0	0.933333	1.45	2	0	2	1.33333	2	0	2	1.33333	3	3	2	2.66667	3	3	2	2.66667	2	2	3	2.33333	2.1	3	2.6	1.8	2.46667	2	2	2	2	1	2	2
SG-067	0	0.2	0.6	0.266667	0.2	0.4	1.4	0.666667	1	0.6	2	1.2	0.6	0	0.2	0.266667	0.6	0	0	0	0	0	0	0	0	2	0	2	1.33333	0	1	1	0.666667	2	0	1	1	0.61	1	1.2	1.4	1.2	2	0	2	1.33333	2	1	2
SG-068	0.4	0	0.8	0.4	1	0.2	1.2	0.8	1.8	0.8	1.2	1.26667	1.8	0.4	0	0.733333	0.8	0	0	0	0	0	0	0	0	1	1	0	0.666667	2	2	0	1.33333	2	2	0	1.33333	0.73	2	2.6	1.8	2.13333	0	2	2	1.33333	0	2	2
SG-069	2.8	2.6	2.2	2.53333	2.8	2.8	2.4	2.66667	2.8	2.4	2.6	2.6	2.2	0.4	0.4	1	2.18	1	2	0	1	2	2	2	2	3	2	2	2.33333	2	2	3	2.33333	3	2	3	2.66667	2.09	2	2.6	2.4	2.33333	1.5	2	2	1.83333	3	3	3
SG-070	0	0	0	0	0	0	0	0	0	0	0.4	0.133333	0	0	0	0	0.03	0	0	0	0	0	0	0	0	0	0	0	0	0	0	0	0	0	0	0	0	0	1	1.6	2.4	1.66667	-	2	3	2.5	-	2.4	3
SG-071	0	0	0	0	0	0	0	0	0	0	0	0	0	0	0	0	0	0	0	0	0	0	0	0	0	0	0	0	0	0	0	0	0	0	0	0	0	0	1	1.2	0.6	0.933333	0	2	2	1.33333	1	2	0.8
SG-072	0	0.8	0	0.266667	0.4	0.8	0.6	0.6	0.6	0.8	0.6	0.666667	0.6	0.6	0.6	0.6	0.54	0	1	0	0.333333	0	1	0	0.333333	0	0	1	0.333333	0	0	1	0.333333	0	0	1	0.333333	0.33	3	1	1.6	1.86667	1	0.75	2	1.25	1	1.5	2
SG-073	0	1	0.2	0.4	0	1.2	1.6	0.933333	1.6	1.4	1.4	1.46667	0.8	0.6	0.2	0.533333	0.84	0	0	0	0	0	0	0	0	0	0	0	0	0	1	0	0.333333	1	1	1	1	0.31	0	2	1.8	1.26667	2	2	2	2	1	1	2
SG-074	1.4	2	1.4	1.6	2	2	1.8	1.93333	2.8	2.4	1.6	2.26667	2.2	1.6	0.4	1.4	1.8	1	0	2	1	2	1	1	1.33333	3	2	3	2.66667	3	3	3	3	3	2	3	2.66667	2.19	0	2.2	2.2	1.46667	2	1	2	1.66667	1	2	2
SG-075	0	0	0	0	0	0	0	0	0	1.2	0	0.4	0	0.2	0	0.0666667	0.12	0	0	0	0	0	0	0	0	0	0	0	0	0	0	1	0.333333	0	0	2	0.666667	0.23	1.33333	0.6	1	0.977778	0	1	2	1	0.666667	0.6	1
SG-076	0	0	0	0	0	0	0.4	0.133333	0	0	0.8	0.266667	0	0	0.4	0.133333	0.14	0	0	0	0	0	0	0	0	0	0	0	0	0	1	0	0.333333	1	0	1	0.666667	0.23	1	2.33333	2.2	1.84444	1	2	2	1.66667	1	3	1.8
SG-077	0.2	0	0	0.0666667	0.2	0	0	0.0666667	0.8	0.2	0	0.333333	0.4	0.2	0	0.2	0.17	0	0	0	0	0	0	0	0	0	0	0	0	0	2	0	0.666667	0	1	0	0.333333	0.23	-	1.5	2	1.75	-	0.666667	3	1.83333	-	0.666667	1.6
SG-078	0.4	0.6	1	0.666667	0.6	0.8	1	0.8	0.8	1.4	1.4	1.2	0.4	0.6	0.4	0.466667	0.78	0	2	0	0.666667	0	2	0	0.666667	1	2	1	1.33333	1	2	1	1.33333	1	1	1	1	1.01	1	1.4	2	1.46667	0	2	3	1.66667	0.5	2.4	1.6
SG-079	0.4	1.2	1.4	1	0.4	1.4	1.6	1.13333	0.8	2.2	1.6	1.53333	0.2	1.2	0.4	0.6	1.06	0	0	0	0	0	0	0	0	0	0	2	0.666667	0	0	1	0.333333	0	0	1	0.333333	0.27	1	1	0.6	0.866667	1	1	2	1.33333	0.5	2	0.8
SG-080	0	0	1.2	0.4	0.6	0.2	1.4	0.733333	0.8	0	1.6	0.8	0.2	0	0	0.0666667	0.49	0	0	0	0	0	0	0	0	0	0	0	0	0	1	0	0.333333	1	0	0	0.333333	0.16	2	0	2	1.33333	1.4	0.333333	2	1.24444	1.2	0.333333	2
SG-081	0	0	0	0	0	0	0.8	0.266667	0.8	0	0	0.266667	0.4	0	0	0.133333	0.17	0	0	0	0	1	0	0	0.333333	1	1	0	0.666667	1	0	0	0.333333	1	1	0	0.666667	0.4	2	1	1.4	1.46667	2	2	2	2	1.5	1	2
SG-082	2	1.8	2.2	2	2.4	1.8	2.2	2.13333	2.8	2.2	2.2	2.4	2.2	1.6	0.6	1.46667	1.99	0	0	0	0	0	0	0	0	2	1	0	1	2	0	0	0.666667	2	1	2	1.66667	0.71	2	1.5	2.2	1.9	1	1	2	1.33333	1	1	2
SG-083	0	0.4	0	0.133333	0.6	1.2	0.4	0.733333	1.2	1.6	0.6	1.13333	0.8	1.4	0.4	0.866667	0.73	0	0	0	0	0	2	0	0.666667	2	2	2	2	2	1	2	1.66667	1	1	3	1.66667	1.22	2	1	1	1.33333	2	1	2	1.66667	1	1	2
SG-084	0.8	0.8	1.4	1	2	1	2.2	1.73333	1.8	2	1.4	1.73333	1.6	1.2	0	0.933333	1.34	0	0	0	0	0	0	0	0	0	1	2	1	0	0	0	0	0	2	2	1.33333	0.48	2.75	2.4	2.6	2.58333	1.66667	2	3	2.22222	3	2	3
SG-085	0	0	0.6	0.2	0	0	0.6	0.2	0	0.6	1.2	0.6	0	0.2	0.2	0.133333	0.29	1	0	0	0.333333	0	0	0	0	0	0	0	0	1	0	0	0.333333	0	0	0	0	0.14	1	1.5	1.2	1.23333	0	1	1	0.666667	0	1	2
SG-086	0	0	0.2	0.0666667	0.4	0	0.2	0.2	0.4	0	0	0.133333	0	0.2	0	0.0666667	0.12	0	0	0	0	0	0	0	0	0	0	0	0	1	2	0	1	0	1	0	0.333333	0.31	1.33333	1.5	0.4	1.07778	0	1	0	0.333333	0.5	0.666667	0.6
SG-087	0	0.2	0.2	0.133333	0.2	0.2	0.6	0.333333	0.8	0.2	0.6	0.533333	0.4	0.4	0.4	0.4	0.35	0	0	0	0	0	0	1	0.333333	0	0	0	0	0	1	0	0.333333	0	1	1	0.666667	0.29	-	0.5	1.66667	1.08333	-	0	1	0.5	-	0	0.666667
SG-088	1.2	1.6	0.6	1.13333	2	1.6	1.4	1.66667	2	1.6	2	1.86667	1.2	1.2	0	0.8	1.36	0	0	0	0	0	0	0	0	0	2	2	1.33333	0	2	1	1	0	1	1	0.666667	0.61	1.33333	1	1.75	1.36111	1	1	2	1.33333	1	1	2
SG-089	1.2	0.4	1.4	1	0.8	0.6	1.6	1	1.6	1	1.2	1.26667	0.8	0.6	0.6	0.666667	0.98	0	0	0	0	0	0	0	0	0	0	1	0.333333	0	0	0	0	0	0	0	0	0.06	-	0.5	1.4	0.95	-	1	2	1.5	-	1	2
SG-090	0	0	0.4	0.133333	0	0	0.4	0.133333	0	0	0.8	0.266667	0	0	1	0.333333	0.22	0	0	0	0	0	0	0	0	0	0	1	0.333333	0	0	0	0	0	0	0	0	0.06	1	0.4	1.6	1	1	0.6	2	1.2	1	1	0.8
SG-091	0	0	0.6	0.2	0.6	0	1	0.533333	0.6	0.4	1.2	0.733333	1	0	0.6	0.533333	0.5	0	0	0	0	0	0	0	0	1	1	1	1	1	1	1	1	1	1	1	1	0.63	1	1.4	1.8	1.4	1	1	2	1.33333	1	2	2
SG-092	0	0	1.5	0.5	1	0	1.5	0.833333	1	0.75	0.5	0.75	1	0	0	0.333333	0.6	0	0	0	0	0	1	0	0.333333	1	1	0	0.666667	1	1	1	1	0	1	0	0.333333	0.48	1	0.2	0.6	0.6	1	0	1	0.666667	1	0	0.8
SG-093	0	0	0.6	0.2	0.6	0.2	1.2	0.666667	2.2	1.4	1.2	1.6	1.2	0.8	0.6	0.866667	0.85	0	0	0	0	0	0	0	0	1	1	0	0.666667	1	1	1	1	1	1	1	1	0.58	1.25	0	0.5	0.583333	0	0.6	2	0.866667	1.25	1	1
SG-094	0.4	0.6	1.2	0.733333	0.8	1.2	1.4	1.13333	1.4	1.2	1	1.2	1.4	0.8	0	0.733333	0.95	0	0	0	0	0	0	0	0	1	1	1	1	1	0	1	0.666667	1	1	2	1.33333	0.63	1.75	2.2	1	1.65	1	2	2	1.66667	1.25	1	1
SG-095	1.4	1.4	2	1.6	1.4	1.2	2.2	1.6	1.6	1.2	2.2	1.66667	1.6	1.6	1	1.4	1.56	0	0	0	0	2	0	0	0.666667	2	2	2	2	3	3	3	3	4	3	3	3.33333	1.92	1	2.33333	0.8	1.37778	1.5	2	2	1.83333	1.25	1.66667	1
SG-096	0	0	0	0	0	0	0.4	0.133333	0	0	0	0	0.4	0	0	0.133333	0.07	0	0	0	0	0	0	0	0	0	1	0	0.333333	0	0	0	0	0	1	0	0.333333	0.13	1	1	0	0.666667	1	2	0	1	0.5	0.25	0
SG-097	0.8	0.4	1.2	0.8	1.6	0.8	1.2	1.2	1.8	1.8	2.2	1.93333	1.4	1.6	1.2	1.4	1.34	0	0	0	0	0	0	0	0	0	2	0	0.666667	0	1	0	0.333333	2	1	1	1.33333	0.5	2.4	2.2	1.8	2.13333	2	2	2	2	2.8	1.2	2
SG-098	0	0	0.2	0.0666667	0	0	0.4	0.133333	0	0	0	0	0	0	0.4	0.133333	0.08	0	0	0	0	0	0	0	0	0	0	0	0	0	0	0	0	0	0	0	0	0	1	3	1.4	1.8	0	2	1.4	1.13333	0	2	1
SG-099	1	0.2	1.2	0.8	1.6	1.4	1.6	1.53333	2.4	0.8	1.8	1.66667	1.4	0	1	0.8	1.2	1	1	0	0.666667	1	2	1	1.33333	2	2	1	1.66667	2	2	2	2	2	3	1	2	1.57	2	3	1.8	2.26667	2	2	2	2	1	2	2
SG-100	0	0.6	0.6	0.4	0	0.6	1	0.533333	0	0.4	0.8	0.4	0	0.4	0	0.133333	0.36	0	0	0	0	0	0	0	0	1	2	0	1	0	2	0	0.666667	0	1	0	0.333333	0.4	1.4	1.8	2.2	1.8	2	0.6	1	1.2	1.4	1	2
SG-104	0	0	0	0	0	0	0	0	0	0	0	0	0	0	0	0	0	0	0	0	0	0	0	0	0	0	0	0	0	0	0	0	0	0	0	0	0	0	1.8	1.8	1.4	1.66667	1	2	1	1.33333	2	2	2
SG-105	0	0.6	0.2	0.266667	0.6	1.4	0.6	0.866667	1.2	1.6	0.4	1.06667	0.4	0.6	0.2	0.4	0.65	2	0	0	0.666667	2	1	0	1	2	2	2	2	2	2	3	2.33333	2	3	1	2	1.64	2	1.2	1.8	1.66667	2	2	2	2	1.66667	1	1.8
SG-106	0	0.2	0	0.0666667	0	0.4	0.2	0.2	0	0.8	0.2	0.333333	0	0.8	0	0.266667	0.22	0	2	0	0.666667	1	2	0	1	2	2	2	2	2	1	3	2	2	1	2	1.66667	1.49	3	1	1.4	1.8	2	2	1	1.66667	2	1	1
SG-107	0	0.6	0.2	0.266667	0	0.6	0.2	0.266667	0	0	0.2	0.0666667	0	0	0.2	0.0666667	0.16	0	0	0	0	0	0	0	0	0	0	1	0.333333	0	0	1	0.333333	0	0	0	0	0.13	1	0	0	0.333333	0	0	0	0	0	0	0
SG-108	0	1.6	1.4	1	0.2	1.8	1.4	1.13333	0	2.4	1.8	1.4	0.4	1.2	0.6	0.733333	1.06	0	2	0	0.666667	0	2	0	0.666667	0	3	2	1.66667	0	3	2	1.66667	1	2	1	1.33333	1.22	2	1.8	0.6	1.46667	3	2	1	2	3	2	2
SG-109	0	0.5	0	0.166667	0	0.5	1.33333	0.611111	0.333333	1	1.33333	0.888889	0.333333	0	1.33333	0.555556	0.56	0	0	0	0	0	0	1	0.333333	0	2	0	0.666667	0	2	0	0.666667	0	1	0	0.333333	0.4	1	1	1	1	0	2	2	1.33333	2	2	1
SG-110	0	0.4	0.4	0.266667	0	0.6	1	0.533333	1.5	0.6	2.2	1.43333	0.25	0.4	0.4	0.35	0.65	0	0	0	0	0	0	0	0	0	0	0	0	0	2	0	0.666667	0	1	0	0.333333	0.23	1	1	0.333333	0.777778	1	2	2	1.66667	1	1	0
SG-111	0	0	0.4	0.133333	0	0.2	1.2	0.466667	0.2	0.2	1.2	0.533333	0.6	0.4	0	0.333333	0.37	0	0	0	0	0	0	0	0	0	0	0	0	0	1	0	0.333333	0	1	0	0.333333	0.16	1.5	1	0.8	1.1	2	1	2	1.66667	1	1	1
SG-112	0.6	2.2	1.6	1.46667	0.6	2.4	1.6	1.53333	1.6	1.6	2	1.73333	0.8	1	1.4	1.06667	1.45	0	1	0	0.333333	0	1	1	0.666667	1	3	2	2	1	3	3	2.33333	0	2	3	1.66667	1.44	2.25	2.5	2	2.25	2	2	2	2	2.25	1.5	1.2
SG-113	0.2	0.2	0.4	0.266667	0.4	0.4	0.4	0.4	0.2	0.6	0	0.266667	0	0.2	0	0.0666667	0.25	0	0	0	0	0	0	0	0	0	0	0	0	0	0	0	0	0	0	0	0	0	1.2	0	1.8	1	0.8	0.5	1	0.766667	0.4	0.5	1.2
SG-114	0	0	0.6	0.2	0	0.4	1.8	0.733333	0	0.4	0.6	0.333333	0	0	0	0	0.31	0	0	0	0	0	0	0	0	1	1	2	1.33333	1	2	3	2	0	1	2	1	0.92	1	1.5	1.8	1.43333	2	2	2	2	2	2	2
SG-115	0	2.2	0.6	0.933333	0	2.8	1	1.26667	0.4	3	1	1.46667	1	2.2	0.6	1.26667	1.24	2	0	0	0.666667	2	1	0	1	2	2	2	2	3	3	4	3.33333	3	3	3	3	2.11	-	3	1.8	2.4	-	3	1	2	-	3	3
SG-116	0	0	0.6	0.2	0	0	1	0.333333	0.8	0	0	0.266667	0.4	0	0.6	0.333333	0.28	0	0	0	0	1	1	0	0.666667	2	2	2	2	3	2	2	2.33333	3	2	3	2.66667	1.61	2.25	1	1.2	1.48333	2	2	2	2	1.75	1	2
SG-117	0	0	0	0	0	0	0.4	0.133333	0.8	0	0	0.266667	0.2	0	0	0.0666667	0.12	0	0	0	0	0	0	0	0	0	2	0	0.666667	0	1	0	0.333333	1	2	0	1	0.42	1.33333	1	1.4	1.24444	2	1	2	1.66667	1.33333	2	2
SG-118	0	0	0	0	0	0	0.2	0.0666667	0.2	0.2	0.4	0.266667	0.4	0	0	0.133333	0.12	0	0	0	0	0	0	0	0	0	2	0	0.666667	0	2	1	1	0	1	1	0.666667	0.5	1	0.6	0.8	0.8	0	0	2	0.666667	1	0	2
SG-119	0	0.8	0.8	0.533333	0.4	1	1.2	0.866667	2	2	1.2	1.73333	1.2	1.4	0.2	0.933333	1.03	0	0	0	0	0	0	0	0	0	0	0	0	0	0	0	0	0	1	0	0.333333	0.08	2.2	1	1.8	1.66667	2	1	2	1.66667	2	2	1.6
SG-120	1	0.4	1.2	0.866667	1.2	0.8	1.6	1.2	2	1.8	1.6	1.8	1.4	0.6	1.2	1.06667	1.24	0	0	0	0	0	0	0	0	1	2	0	1	0	2	0	0.666667	2	1	1	1.33333	0.63	2	1	1.8	1.6	2	1.8	1.4	1.73333	2.5	0.75	1
SG-121	1.4	1.8	1.8	1.66667	1.6	1.8	2	1.8	2.2	2.6	1.8	2.2	2.2	1.2	2	1.8	1.87	2	3	2	2.33333	2	3	1	2	3	3	3	3	2	2	3	2.33333	2	2	2	2	2.31	3	2.2	2	2.4	2	3	1	2	3	3	2
SG-122	0	0	0	0	0	0	0	0	0	0	0	0	0	0	0	0	0	0	0	0	0	0	0	0	0	0	0	0	0	0	0	0	0	0	0	0	0	0	1	1	0.6	0.866667	0	0	0.6	0.2	0	0	0
SG-123	1.6	0	1.8	1.13333	1.6	0.8	2	1.46667	2	1.8	2.4	2.06667	1.6	1.2	0.8	1.2	1.47	0	0	2	0.666667	0	2	2	1.33333	1	2	1	1.33333	0	2	1	1	0	2	0	0.666667	0.97	2	2.4	0.6	1.66667	2	2	2	2	2	2	1
SG-124	1.8	0.2	1	1	1.6	1	1.2	1.26667	2.4	1.6	1.4	1.8	1.4	0.8	0	0.733333	1.2	0	0	1	0.333333	0	0	1	0.333333	2	0	2	1.33333	1	1	3	1.66667	1	1	2	1.33333	1.04	2	1.6	2.2	1.93333	2	2	2	2	2	2	2
SG-125	2	0.6	0.2	0.933333	2	1.4	1	1.46667	2.4	1.8	0.8	1.66667	1.8	1.2	0	1	1.27	2	1	2	1.66667	3	2	2	2.33333	3	3	3	3	3	3	3	3	3	3	2	2.66667	2.54	2.2	2.4	1.4	2	2	2	2	2	2	2	1
SG-126	1.8	0	0.4	0.733333	1.4	0.2	0.8	0.8	2.2	0.4	0	0.866667	0.8	0.4	0	0.4	0.7	0	1	0	0.333333	0	0	0	0	0	2	2	1.33333	1	2	2	1.66667	2	2	2	2	1.14	1	1.2	0.6	0.933333	2	2	1	1.66667	1	1	1
SG-127	0	0.8	0.8	0.533333	0.8	1	0.8	0.866667	0.6	2	1	1.2	1	0.8	1	0.933333	0.89	0	0	0	0	0	0	0	0	2	1	2	1.66667	1	2	1	1.33333	2	2	3	2.33333	1.13	2	0.25	1	1.08333	1	1	2	1.33333	1	0	1
SG-128	0.8	0	1.4	0.733333	1.2	0	1.8	1	1.6	0	1.8	1.13333	1	0	1.8	0.933333	0.95	0	0	0	0	0	0	0	0	2	1	0	1	2	1	2	1.66667	2	1	3	2	1.02	1.2	1.25	0.6	1.01667	2	2	2	2	1	1.25	1
SG-129	0.8	1.6	1	1.13333	1.4	1.8	2	1.73333	2.2	2	2.6	2.26667	1.8	0.8	1.4	1.33333	1.62	1	1	0	0.666667	0	1	0	0.333333	2	2	2	2	2	2	2	2	2	1	2	1.66667	1.38	2.2	0	2.2	1.46667	2	1	3	2	2	1	3
SG-130	1.6	1	2	1.53333	2	1.8	2	1.93333	2.6	2	2.4	2.33333	2.6	0.8	0.6	1.33333	1.78	1	2	1	1.33333	0	1	0	0.333333	2	2	2	2	2	2	2	2	2	1	2	1.66667	1.51	2.33333	1.2	1.5	1.67778	2	2	2	2	2	1	2
SG-131	0	0	0	0	0.2	0	0	0.0666667	0.8	0.6	0	0.466667	0.6	0.4	0	0.333333	0.22	0	0	0	0	0	0	0	0	0	0	0	0	0	1	0	0.333333	1	1	0	0.666667	0.23	2	1	2.2	1.73333	2	1	2	1.66667	2	1	2
SG-132	0	0	0	0	0	0	0	0	0	0.2	0	0.0666667	0.4	0	0	0.133333	0.05	0	0	0	0	0	0	0	0	0	0	0	0	0	0	0	0	0	0	0	0	0	1	0.6	0.2	0.6	0	0	0.2	0.0666667	0.2	0	0.4
SG-133	0.8	0.6	2	1.13333	1	1.4	1.8	1.4	1.6	1.4	2	1.66667	2.4	1.2	1.8	1.8	1.51	0	0	1	0.333333	0	0	0	0	2	0	2	1.33333	2	0	3	1.66667	2	0	3	1.66667	1.07	2.5	2	1.33333	1.94444	3	2	1.33333	2.11111	3	1.4	1
SG-134	0	0	0	0	0	0	0	0	0	0	0	0	0	0	0	0	0	0	0	0	0	0	0	0	0	0	0	0	0	0	0	0	0	0	0	0	0	0	1.2	0.6	0.4	0.733333	0.8	1	2	1.26667	1.6	1.2	1
SG-135	0.6	1.2	1	0.933333	1.2	1.8	1.2	1.4	2.2	1.8	1.4	1.8	1.4	1	1.2	1.2	1.34	0	0	0	0	0	0	0	0	0	1	2	1	2	1	3	2	3	2	3	2.66667	1.26	2.2	3	0.6	1.93333	3	2	2	2.33333	2.6	2	2
SG-136	0	0	0.8	0.266667	0.4	0	0.8	0.4	0.6	0	0.8	0.466667	0.4	0	0.6	0.333333	0.37	0	0	0	0	0	0	0	0	0	0	2	0.666667	1	1	2	1.33333	2	2	2	2	0.89	2	1.4	2	1.8	2	0	1	1	1	1	1
SG-137	0	0	0	0	0	0	0	0	0	1	0	0.333333	0	0.8	0	0.266667	0.16	0	0	0	0	0	0	0	0	0	0	0	0	0	0	0	0	0	0	0	0	0.39	1.2	1.2	1	1.13333	2	2	2	2	1.2	1	0.5
SG-138	0	0	0	0	0	0	0	0	0	0	0.6	0.2	0	0	0	0	0.05	0	0	0	0	0	0	0	0	0	0	0	0	0	0	0	0	0	0	0	0	0	1	0.8	0.6	0.8	1	1	1.6	1.2	1.6	2	1
SG-139	1.6	2.2	2.4	2.06667	1.8	2.2	2.2	2.06667	2.6	2.6	2	2.4	2	1.4	1.8	1.73333	2.06	2	0	0	0.666667	2	1	0	1	2	2	2	2	2	3	3	2.66667	3	3	2	2.66667	1.88	2.6	2.2	1.8	2.2	2	2	2	2	2.2	2	1
SG-140	0	0	0	0	0	0	0	0	0.2	0	1	0.4	0.4	0	1	0.466667	0.23	0	0	0	0	0	0	0	0	0	1	0	0.333333	0	1	0	0.333333	0	1	0	0.333333	0.21	1	0.8	0	0.6	0	2	1	1	0.8	0.4	1
SG-141	0	1.2	1.6	0.933333	0	1.4	1.6	1	1.4	2.2	2.2	1.93333	1.8	0.8	2.2	1.6	1.38	0	0	0	0	0	0	0	0	0	2	0	0.666667	1	2	0	1	1	2	1	1.33333	0.66	1.2	1	0.4	0.866667	0.6	2	2	1.53333	1.2	3	1
SG-142	0	0.2	0.6	0.266667	0	0.8	0.8	0.533333	1.2	0.8	2	1.33333	0.6	0.4	0.6	0.533333	0.67	0	0	0	0	0	0	0	0	0	0	2	0.666667	0	2	2	1.33333	2	2	2	2	0.89	1.8	1.8	1	1.53333	1.2	2	2	1.73333	2	2	1
SG-143	0	0	0	0	0	0	0	0	0	0.2	0	0.0666667	0.2	0	0	0.0666667	0.03	0	0	0	0	0	0	0	0	0	0	0	0	0	0	0	0	0	0	0	0	0	2.2	0.6	1.2	1.33333	2	2	2	2	1.4	2	1
SG-144	0	0	0.4	0.133333	0	0	0	0	0	0	0	0	0	0	0	0	0.03	0	0	0	0	0	0	0	0	0	0	0	0	0	0	0	0	0	0	0	0	0	1.2	0.4	0	0.533333	1	0.6	1	0.866667	0.4	1	0
SG-145	0	0.2	1.6	0.6	0.8	0.8	2	1.2	1.6	0.8	2	1.46667	1	0.8	1	0.933333	1.05	0	0	0	0	0	0	0	0	0	2	2	1.33333	1	2	3	2	1	2	3	2	1.16	3	1.6	2.66667	2.42222	2	1.2	3	2.06667	2.5	2	3
SG-146	2.2	0.2	1.4	1.26667	1.8	1.2	1.4	1.46667	2.6	1.2	1.8	1.86667	1.8	0.8	1.6	1.4	1.5	2	2	3	2.33333	2	2	2	2	2	2	2	2	3	2	2	2.33333	2	2	2	2	2.14	2.2	1.4	1	1.53333	2	2	1	1.66667	1	2	1
SG-147	0	0	0	0	0	0	0	0	0	0	0	0	0	0	0	0	0	0	0	0	0	0	0	0	0	0	0	0	0	0	0	0	0	0	0	0	0	0	1	0	0	0.333333	1	0	0	0.333333	1	0	0
SG-148	2	2.2	2	2.06667	2	2.2	2.4	2.2	2.4	2.6	2.4	2.46667	2.2	0.6	0.6	1.13333	1.96	0	2	2	1.33333	1	2	2	1.66667	2	3	3	2.66667	2	2	3	2.33333	2	1	3	2	2	3	2.66667	2	2.55556	2	1.66667	2	1.88889	2	1.66667	1
SG-149	0	0	0	0	0	0	0	0	0.2	0.4	0.2	0.266667	0.2	0	0	0.0666667	0.09	0	0	0	0	0	0	0	0	0	0	0	0	0	0	0	0	0	0	0	0	0	1	0.2	0	0.4	0.5	1	1	0.833333	2	1	1
SG-150	1.6	0	1.8	1.13333	1.6	0	2	1.2	2.8	0.4	2.6	1.93333	2.4	0	2.4	1.6	1.48	0	0	0	0	0	0	1	0.333333	3	2	2	2.33333	3	3	2	2.66667	3	2	3	2.66667	1.69	1	1.2	0.5	0.9	2	2	1	1.66667	2	2	2
SG-151	0	0	0	0	0	0	0	0	0	0	0	0	0	0	0	0	0	0	0	0	0	0	0	0	0	0	0	0	0	0	0	0	0	0	0	0	0	0	1	0	0.333333	0.444444	0	0	0.666667	0.222222	0	0.2	0.666667
SG-152	0	0	1	0.333333	0.2	0	1.2	0.466667	1	0	1.4	0.8	1.4	0	0.6	0.666667	0.57	0	0	0	0	0	0	0	0	0	1	0	0.333333	0	2	2	1.33333	0	2	0	0.666667	0.52	2.5	1.4	0.666667	1.52222	2	2	0.333333	1.44444	2	1	0
SG-153	2	0	2.2	1.4	2	0.8	2.4	1.73333	2.6	0.8	2.6	2	2.2	0.4	1	1.2	1.58	1	0	0	0.333333	1	1	1	1	2	3	2	2.33333	2	3	3	2.66667	1	2	3	2	1.71	2.4	2	1.2	1.86667	2	2	2	2	2.2	2	1
SG-154	0	0	0	0	0	0	0	0	0	0	0	0	0	0	0	0	0	0	0	0	0	0	0	0	0	0	0	0	0	0	0	0	0	0	0	0	0	0	1	0.2	0	0.4	0	0	0	0	0	0	1
SG-155	1.2	0	0.8	0.666667	1.6	0	0.4	0.666667	2	0.6	0	0.866667	1.8	0	0	0.6	0.7	0	0	0	0	0	0	0	0	1	1	1	1	2	2	1	1.66667	1	1	0	0.666667	0.71	2.6	1.2	1.8	1.86667	2	2	2	2	1	1	2
SG-156	0	0	0	0	0	0	0	0	0	0	0	0	0.4	0	0	0.133333	0.04	0	0	0	0	0	0	0	0	0	0	0	0	0	0	0	0	0	0	0	0	0	2	1	2	1.66667	2	2	2	2	1	2	1
SG-157	1	0	0.2	0.4	1	0	1.2	0.733333	1.2	0	0.6	0.6	1	0	0.2	0.4	0.53	1	0	0	0.333333	0	0	0	0	1	1	1	1	2	0	1	1	1	0	0	0.333333	0.54	2.2	0.2	1	1.13333	1.6	1	1	1.2	2	1	0.6
SG-158	0.6	0.6	0.6	0.6	1.6	0.6	1.6	1.26667	1.8	0.6	1.6	1.33333	1	0	0.6	0.533333	0.93	0	0	0	0	0	0	0	0	2	1	0	1	1	2	0	1	1	2	1	1.33333	0.71	1.4	1	1.4	1.26667	2	1	2	1.66667	2	1	1
SG-159	1	0.6	0	0.533333	1	0.6	0.333333	0.644444	2	0.8	0.666667	1.15556	1.4	0	0.666667	0.688889	0.76	0	0	0	0	0	0	0	0	2	2	0	1.33333	0	1	0	0.333333	0	1	0	0.333333	0.38	1.66667	2	1.5	1.72222	2	2	2	2	2	1	1
SG-160	0	0	0	0	0	0	0	0	0	0	0	0	0	0	0	0	0	0	0	0	0	0	0	0	0	0	0	0	0	0	0	0	0	0	0	0	0	0	1.6	1.8	0.4	1.26667	2	2	0	1.33333	2	1.6	0
SRY01	0	0	0	0	0	0	0	0	0	0	0	0	0.8	0	0	0.266667	0.02	0	0	0	0	0	0	0	0	1	1	0	0.666667	1	1	0	0.666667	0	1	0	0.333333	0.27	1	0	1.4	0.8	0	0	2	0.666667	0	0.5	2
	0	0	0	0	0	0	0	0	0	0	0	0	0	0	0	0		0	0	0	0	0	0	0	0	0	1	2	1	0	1	0	0.333333	0	0	0	0		1	0.333333	0.6	0.644444	0	0	1	0.333333	0	1	0.2
	0	0	0	0	0	0	0	0	0	0	0	0	0	0	0	0		0	0	0	0	0	0	0	0	0	1	0	0.333333	0	1	0	0.333333	0	1	0	0.333333		1.66667	0.666667	0.4	0.911111	0.666667	1	0	0.555556	0	0	1
Gairdner	1.8	1.2	2.4	1.8	1.6	1.8	2.8	2.06667	2.6	2.6	3.4	2.86667	3	2.2	2.2	2.46667	2.18	3	1	3	2.33333	3	0	2	1.66667	3	0	2	1.66667	3	2	4	3	4	3	3	3.33333	2.55	1.66667	1.8	1.8	1.75556	2.66667	2	2	2.22222	1	2	2
	0.6	2	1.2	1.26667	1	2.4	2	1.8	2.8	3	3	2.93333	2.4	2.6	1	2		3	2	3	2.66667	3	3	3	3	3	3	3	3	2	3	3	2.66667	3	3	3	3		2	1.6	2.2	1.93333	2	2	2	2	2	2	3
	2.6	1	2	1.86667	2.8	1.6	2.6	2.33333	3	2	3	2.66667	2.4	1.2	2.4	2		2	0	2	1.33333	2	2	3	2.33333	2	2	3	2.33333	2	3	3	2.66667	2	3	3	2.66667		2.6	1	2.25	1.95	2	2	2	2	3	1	2
[truncated: 24 more columns]
