# Supplementary material for: Identification of novel QTL contributing to barley yellow mosaic resistance in wild barley (Hordeum vulgare spp. spontaneum)
Source: BMC Plant Biol. 2021 Nov 25;21:560. doi: 10.1186/s12870-021-03321-x (PMC8613928; doi:10.1186/s12870-021-03321-x)
Supplement: Supplementary file 1 — Additional file 1: Table S1. Primer information for amplification of HveIF4E. Table S2. The disease grade of BYMD of parents and DH population in each investigation period. Table S3. ANOVA of sAUDPS score. Table S4. The distribution of single nucleotide polymorphism (SNP) markers on chromosomes of the DH population. Table S5. Monthly average temperature of Yangzhou from 2018 to 2020. Table S6. Primer information for amplification of InDel in the interval of qRYM-2Ha on chromosome 2H. Table S7. Genes related to resistance in the interval of qRYM-2Ha on chromosome 2H. [file 12870_2021_3321_MOESM1_ESM.zip › Supplementary_Material_2.xlsx]

## Sheet: FileS1
Supplemental Material 2 Genotype data of the doubled haploid population in this study
Marker	Chromosome	Physical map / bp	Linkage map / cM	DH lines
				SG-001	SG-002	SG-003	SG-004	SG-005	SG-006	SG-007	SG-008	SG-009	SG-010	SG-011	SG-012	SG-013	SG-014	SG-015	SG-016	SG-017	SG-018	SG-019	SG-020	SG-021	SG-022	SG-023	SG-024	SG-025	SG-026	SG-027	SG-028	SG-029	SG-030	SG-031	SG-032	SG-033	SG-034	SG-035	SG-036	SG-037	SG-038	SG-039	SG-040	SG-041	SG-042	SG-043	SG-044	SG-045	SG-046
SNP0001	1H	5159945	0	b	a	a	b	a	b	a	a	b	b	b	a	b	a	b	b	-	b	b	a	a	a	a	a	a	a	a	a	b	b	a	b	b	b	b	b	a	a	b	b	-	a	b	a	a	b
SNP0002	1H	7372579	3.3	b	a	a	b	a	b	a	a	b	b	b	a	b	a	b	b	-	b	b	a	a	a	a	a	-	a	a	a	b	b	a	b	-	-	b	b	a	a	b	b	a	a	b	a	a	b
SNP0003	1H	7394653	3.3	b	a	a	b	a	b	a	a	b	b	b	a	b	a	b	b	a	b	b	a	a	a	a	a	a	a	a	a	b	b	a	b	b	b	b	b	a	a	b	b	-	a	b	a	a	b
SNP0004	1H	8491466	5.874	b	a	a	b	a	b	a	a	b	b	b	a	b	a	b	b	a	b	b	a	a	a	a	a	a	a	a	b	b	b	a	b	b	b	b	b	a	a	b	b	-	a	b	a	a	b
SNP0005	1H	9081760	11.705	b	a	a	b	a	b	a	a	b	b	b	a	b	a	b	b	-	b	b	a	a	a	a	a	a	a	a	b	b	b	a	b	b	b	b	b	a	a	b	b	a	a	b	a	a	b
SNP0006	1H	9395597	11.705	b	a	a	b	a	b	a	a	b	-	b	a	b	a	b	b	-	b	b	a	a	a	a	a	a	a	a	b	b	b	-	b	b	b	b	b	a	a	b	-	b	a	b	a	a	b
SNP0007	1H	10258837	11.705	b	a	a	b	a	b	a	a	b	b	b	a	b	a	b	b	a	b	b	a	a	a	a	a	a	a	a	b	b	b	a	b	b	b	b	b	a	a	b	b	-	a	b	a	a	b
SNP0008	1H	12570418	20.208	a	a	a	b	a	b	a	a	b	b	b	a	b	a	b	b	a	a	b	b	a	a	a	a	a	a	a	b	b	b	a	b	b	b	b	b	a	a	b	b	-	a	b	a	a	b
SNP0009	1H	13395222	21.812	a	a	a	b	a	b	a	a	b	b	b	a	b	a	b	b	a	a	b	b	a	a	a	a	a	a	a	b	-	b	a	b	b	b	b	b	a	a	b	b	-	a	b	a	a	b
SNP0010	1H	14192796	26.705	a	a	a	b	a	b	a	a	b	b	b	a	b	a	b	b	a	a	b	b	a	a	a	a	a	a	a	b	b	b	a	b	b	b	b	b	a	a	b	b	-	a	b	a	a	b
SNP0011	1H	14328741	26.705	a	a	a	b	a	b	a	a	b	b	b	a	b	a	b	b	a	a	b	b	a	a	a	a	a	a	a	b	b	b	a	b	b	b	b	b	a	a	b	b	-	a	b	a	a	b
SNP0012	1H	14340013	26.705	a	a	a	b	a	b	a	a	b	b	b	a	b	a	b	b	a	a	b	b	a	a	a	a	a	a	a	b	b	b	a	b	b	b	b	b	a	a	b	b	-	a	b	a	a	b
SNP0013	1H	14343658	26.705	a	a	a	b	a	b	a	a	b	b	b	a	b	a	b	b	a	a	b	b	a	a	a	a	a	a	a	b	b	b	a	b	b	b	b	b	a	a	b	b	-	a	b	a	a	b
SNP0014	1H	14371256	26.705	a	a	a	b	a	b	a	a	b	b	b	a	b	a	b	b	-	a	b	b	a	a	a	a	a	a	a	b	b	b	a	b	b	b	b	b	a	a	b	b	-	a	b	a	a	b
SNP0015	1H	15706733	27.725	a	a	a	b	a	b	a	a	b	b	b	a	b	a	b	b	a	a	b	b	a	a	a	a	a	a	a	b	b	b	a	b	b	b	b	b	a	a	b	b	-	a	b	a	a	b
SNP0016	1H	17579472	27.725	a	a	a	b	a	b	a	a	b	b	b	a	b	a	b	b	a	a	b	b	a	a	a	a	a	a	a	b	b	b	a	b	b	b	b	b	a	a	b	b	-	a	b	a	a	b
SNP0017	1H	17904219	28.784	a	a	a	b	a	b	a	a	b	b	b	a	b	a	b	b	a	a	b	b	a	a	a	a	a	a	a	b	b	b	-	b	b	b	b	b	-	a	b	b	-	a	b	a	b	b
SNP0018	1H	18479963	31.277	a	a	a	b	a	b	a	a	b	b	b	a	b	a	b	b	a	a	b	b	a	a	a	-	a	a	b	b	b	b	a	b	b	b	b	b	a	a	b	b	-	a	b	a	b	b
SNP0019	1H	18914086	32.381	-	a	a	b	a	b	a	a	b	b	b	a	b	a	b	b	a	a	b	b	a	a	a	a	a	a	b	b	b	b	a	b	b	b	b	b	a	a	b	b	-	a	b	a	b	b
SNP0020	1H	19349221	34.347	a	a	a	b	a	b	a	a	a	b	b	a	b	a	b	b	a	a	b	b	a	a	a	a	a	a	b	b	b	b	a	b	b	b	b	b	a	a	b	b	-	a	b	a	b	b
SNP0021	1H	20345841	34.347	a	a	a	b	a	b	a	a	a	b	b	a	b	a	b	b	a	a	b	b	a	a	a	a	a	a	b	b	b	b	a	b	b	b	b	b	a	a	b	b	-	a	b	a	b	b
SNP0022	1H	21498785	37.538	a	a	a	b	a	b	a	a	a	b	b	b	b	a	b	b	-	a	-	b	a	a	a	a	a	a	b	b	b	b	a	b	b	b	b	-	b	a	b	b	a	a	b	a	b	b
SNP0023	1H	21528227	37.538	a	a	a	b	a	b	a	a	a	b	b	b	b	a	b	b	a	a	b	b	a	a	a	a	a	a	b	b	-	-	-	b	b	-	b	b	b	a	b	b	-	a	b	a	b	b
SNP0024	1H	22018811	37.538	a	a	a	b	a	b	a	a	a	b	b	b	b	a	b	b	a	a	b	b	a	a	a	a	a	a	b	b	b	b	a	b	b	b	b	b	b	a	b	b	-	a	b	a	b	b
SNP0025	1H	22027158	37.538	a	a	a	b	a	b	a	a	a	b	b	b	b	a	b	b	a	a	b	b	a	a	a	a	a	a	b	b	b	-	a	b	b	b	b	b	b	a	b	b	-	a	b	a	b	b
SNP0026	1H	23222441	37.538	a	a	a	b	a	b	a	a	a	b	b	b	b	a	b	b	a	a	b	b	a	a	a	a	a	a	b	b	b	b	a	b	b	b	b	b	b	a	b	b	-	a	b	a	b	b
SNP0027	1H	23224472	37.538	a	a	a	b	a	b	a	a	a	b	b	b	b	a	b	b	a	a	b	b	a	a	a	a	a	a	b	b	b	b	a	b	b	b	b	b	b	a	b	b	-	a	b	a	b	b
SNP0028	1H	25339077	40.309	a	a	a	a	a	a	a	a	a	b	b	-	b	a	b	b	a	a	-	b	a	a	a	a	a	a	b	b	b	b	a	b	b	b	b	b	-	a	b	-	a	a	b	a	-	b
SNP0029	1H	28251547	41.106	a	a	a	a	a	a	a	a	a	b	b	b	b	a	b	b	a	a	b	b	a	a	a	a	a	a	b	b	-	b	a	-	b	b	b	b	b	a	b	b	a	a	b	a	b	b
SNP0030	1H	29809958	41.106	a	a	a	a	a	a	a	a	a	b	b	b	b	a	b	b	a	a	b	b	a	a	a	a	a	a	b	b	b	b	a	b	b	b	b	b	b	a	b	b	-	a	b	a	b	b
SNP0031	1H	30792610	41.106	a	a	a	a	a	a	-	a	a	b	b	b	b	a	b	b	a	-	b	b	a	a	a	a	a	a	b	b	b	b	-	b	b	b	b	b	b	a	b	b	b	a	b	a	b	b
SNP0032	1H	31027751	41.106	a	a	a	a	a	a	a	a	a	b	b	b	b	a	b	b	a	a	b	b	a	a	a	a	a	a	b	b	b	b	a	b	b	b	b	b	b	a	b	b	-	a	b	a	b	b
SNP0033	1H	3.21021e+07	42.145	a	a	a	a	a	a	a	a	a	b	b	b	b	a	b	b	a	a	b	b	a	a	a	a	a	a	b	b	b	b	a	b	b	b	b	b	b	a	b	b	-	a	b	a	b	b
SNP0034	1H	3.32708e+07	42.145	a	a	a	a	a	a	a	a	a	b	b	b	b	a	b	b	a	a	b	b	a	a	a	a	a	a	b	b	b	b	a	b	b	b	b	b	b	a	b	b	-	a	b	a	b	b
SNP0035	1H	34769736	42.145	a	a	a	a	a	a	a	a	a	b	b	b	b	a	b	b	a	a	b	b	a	a	a	a	a	a	b	b	b	b	a	b	b	b	b	b	b	a	b	b	-	a	b	a	b	b
SNP0036	1H	35069289	42.145	a	a	a	a	a	a	a	a	a	b	b	b	b	a	b	b	a	a	b	b	a	a	a	a	a	a	b	b	b	b	a	b	b	b	b	b	b	a	b	b	-	a	b	a	b	b
SNP0037	1H	35069355	42.145	a	a	a	a	a	a	a	a	a	b	b	b	b	a	b	b	-	a	b	b	a	a	a	-	a	a	b	b	b	b	a	b	b	b	b	b	b	a	b	b	-	a	b	a	b	b
SNP0038	1H	35069355	42.145	a	a	a	a	a	a	a	a	a	b	b	b	b	a	b	b	a	a	b	b	a	a	a	a	a	a	b	b	b	b	a	b	b	b	b	b	b	a	b	b	-	a	b	a	b	b
SNP0039	1H	35680091	42.145	a	a	a	a	a	a	a	a	a	b	b	b	b	a	b	b	a	a	b	b	a	a	a	a	a	a	b	b	b	b	a	b	b	b	b	b	b	a	b	b	-	a	b	a	b	b
SNP0040	1H	35680125	42.145	a	a	a	a	a	a	a	a	a	b	b	b	b	a	b	b	a	a	b	b	a	a	a	a	a	a	b	b	b	b	a	b	b	b	b	-	b	a	b	b	-	a	b	a	b	b
SNP0041	1H	36890193	43.839	a	a	a	a	a	a	a	a	a	b	b	b	b	a	b	b	-	a	b	b	a	a	a	a	a	a	b	b	b	b	a	b	b	b	b	b	b	a	b	b	-	a	b	a	b	b
SNP0042	1H	37121543	43.839	a	a	a	a	a	a	a	a	a	b	b	b	b	a	b	b	a	a	-	b	a	a	a	a	a	a	b	b	b	b	a	b	b	b	b	b	b	a	b	b	-	a	b	a	b	b
SNP0043	1H	38811541	44.721	a	a	a	a	b	a	a	a	a	b	b	b	b	a	b	b	a	a	b	b	a	a	a	a	a	a	b	b	b	b	a	b	b	b	b	b	b	a	b	b	-	a	b	a	b	b
SNP0044	1H	39919508	44.721	a	a	a	a	b	a	a	a	a	b	b	b	b	a	b	b	a	a	b	b	a	a	a	a	-	a	b	b	b	b	a	b	b	b	b	b	b	a	b	b	-	a	b	a	b	b
SNP0045	1H	41084429	44.721	a	a	a	a	b	a	a	a	a	b	b	b	b	a	b	-	-	a	b	b	a	a	a	a	a	a	b	b	b	b	a	b	b	b	b	b	b	a	b	b	-	a	b	a	b	b
SNP0046	1H	47003218	44.721	a	a	a	a	b	a	a	a	a	b	b	b	b	a	b	b	a	a	-	b	a	a	a	a	-	a	b	b	b	b	-	-	b	b	b	b	b	a	b	b	-	a	b	a	b	b
SNP0047	1H	55487031	46.22	a	a	a	a	b	a	a	a	a	b	b	b	b	a	b	b	a	a	b	b	a	a	a	a	a	a	b	b	b	b	a	b	b	b	a	b	b	a	b	b	-	a	b	a	b	b
SNP0048	1H	57229806	46.22	a	a	a	a	b	a	a	a	a	b	b	b	b	a	b	b	a	a	b	b	a	a	a	a	a	a	b	b	b	b	a	b	b	b	a	b	b	a	b	b	-	a	b	a	b	b
SNP0049	1H	59284796	46.22	a	a	a	a	b	a	a	a	a	b	b	b	b	a	b	b	a	a	b	b	a	a	a	a	a	a	b	b	b	b	a	b	b	b	a	b	b	a	b	b	-	a	b	a	b	b
SNP0050	1H	61356509	46.22	a	a	a	a	b	a	a	a	a	b	b	b	b	a	b	b	-	a	-	-	a	a	a	a	a	a	b	-	b	b	a	b	b	b	-	b	b	a	b	b	-	a	b	-	-	-
SNP0051	1H	61356509	46.22	a	a	a	a	b	a	a	a	a	b	b	b	b	a	b	b	a	a	-	-	a	a	a	a	a	a	b	-	b	b	a	b	b	b	a	b	b	a	b	b	b	a	b	a	-	-
SNP0052	1H	67303265	46.22	a	a	a	a	b	a	a	a	a	b	b	b	b	a	b	b	a	a	b	b	a	-	a	a	a	a	b	b	b	b	a	b	b	b	a	b	b	a	b	b	-	a	b	a	b	b
SNP0053	1H	71789952	46.22	a	a	a	a	b	a	a	a	a	b	b	b	b	a	b	b	a	a	b	b	a	a	a	a	a	a	b	b	b	b	a	b	b	b	a	b	b	a	b	b	-	a	b	a	b	b
SNP0054	1H	73930053	46.22	a	a	a	a	b	a	a	a	a	b	b	b	b	a	b	b	a	a	b	b	a	a	a	a	-	a	b	b	b	b	a	b	b	b	a	b	b	a	b	b	-	a	b	a	b	b
SNP0056	1H	90833120	48.185	a	a	a	a	b	a	a	a	a	b	b	-	b	a	b	b	a	a	-	b	a	a	a	a	a	a	b	b	b	b	a	b	b	b	a	b	b	a	b	b	-	a	-	a	b	b
SNP0057	1H	90833120	48.185	a	a	a	a	b	a	a	a	a	b	b	b	b	a	b	b	a	a	b	b	a	a	a	a	a	a	b	b	b	b	a	b	b	b	a	b	b	a	b	b	-	a	b	a	b	b
SNP0058	1H	137815877	48.185	a	a	a	a	b	a	a	a	a	b	b	b	b	a	b	b	a	a	-	b	a	a	a	a	a	a	b	b	b	b	a	b	b	b	a	b	b	a	b	b	-	a	-	a	b	b
SNP0059	1H	153535295	48.185	a	a	a	a	b	a	a	a	a	b	b	b	b	a	b	b	a	a	b	b	a	a	a	a	a	a	b	b	b	-	a	b	b	b	a	b	b	a	b	b	-	a	b	a	b	b
SNP0060	1H	172955745	48.185	a	a	a	a	b	a	a	a	a	b	b	b	b	a	b	b	a	a	b	b	a	a	a	a	a	a	b	b	b	b	a	b	b	b	a	b	b	a	b	b	a	a	b	a	b	b
SNP0061	1H	264144672	48.185	a	a	a	a	b	a	a	a	a	b	b	b	b	a	b	-	a	a	b	b	a	a	a	a	a	a	b	b	b	b	a	b	b	b	a	b	-	a	b	b	-	a	b	a	b	b
SNP0062	1H	280248549	48.185	a	a	a	a	b	a	a	a	a	b	b	-	b	a	b	b	a	-	b	b	a	a	a	-	-	a	b	b	-	-	a	b	-	b	a	b	-	a	b	b	-	a	b	a	b	b
SNP0063	1H	315068747	48.185	a	a	a	a	b	a	a	a	a	b	b	b	b	a	b	b	a	a	b	b	a	a	a	a	a	a	b	b	b	b	a	b	b	b	a	b	b	a	b	b	-	a	b	a	b	b
SNP0064	1H	319979788	48.185	a	a	a	a	b	a	a	a	a	b	b	b	b	a	b	b	-	a	b	b	a	a	a	-	a	a	b	b	b	b	a	b	b	b	a	b	b	a	b	b	-	a	b	a	b	b
SNP0065	1H	347387280	48.185	a	a	a	a	b	a	a	a	a	b	b	b	b	a	b	b	a	-	b	b	a	a	a	a	a	a	b	b	b	b	a	b	b	b	a	b	b	a	b	b	-	a	b	a	b	b
SNP0066	1H	347389727	48.185	a	a	a	a	b	a	a	a	a	b	b	b	b	a	b	b	a	a	b	b	a	a	a	a	a	a	b	b	b	b	a	b	b	b	a	b	b	a	b	b	-	a	b	a	b	b
SNP0069	1H	353958854	48.185	a	a	a	a	b	a	a	a	a	b	b	b	b	a	b	b	-	a	b	b	a	a	a	a	a	a	-	b	b	-	a	b	b	-	a	b	b	-	b	-	-	a	-	a	b	b
SNP0070	1H	353959507	48.185	a	a	a	a	b	a	a	a	a	b	b	b	b	a	b	b	a	a	b	b	a	a	a	a	a	a	b	b	b	b	a	b	b	b	a	b	b	a	b	b	a	a	b	a	b	b
SNP0071	1H	354799681	48.185	a	a	a	a	b	a	a	a	a	b	b	b	b	a	b	b	a	a	b	b	a	a	a	a	a	a	b	b	b	b	a	b	b	b	a	b	b	a	b	b	-	a	b	a	b	b
SNP0072	1H	356658395	48.185	a	a	a	a	b	a	a	a	a	b	b	b	b	a	b	b	a	a	b	b	a	a	a	a	a	a	b	b	b	b	a	b	b	b	a	b	b	a	b	b	-	a	b	a	b	b
SNP0073	1H	361513719	48.185	a	a	a	a	b	a	a	a	a	b	b	b	b	a	b	b	a	a	b	b	a	a	a	a	a	a	b	b	b	b	a	b	b	b	a	b	b	a	b	b	-	a	b	a	b	b
SNP0074	1H	361648993	48.185	a	a	a	a	b	a	a	a	a	b	b	b	b	a	b	b	a	a	-	b	a	-	a	a	a	a	b	b	b	b	a	b	b	b	a	b	b	a	-	-	-	a	b	a	b	b
SNP0075	1H	361648993	48.185	a	a	-	a	b	a	a	a	a	b	b	b	b	a	b	b	a	a	-	b	a	a	a	a	a	a	b	b	b	b	a	b	b	b	a	b	b	a	b	-	-	a	b	a	b	b
SNP0076	1H	361649059	48.185	a	a	a	a	b	a	a	a	a	b	b	b	b	a	b	b	a	a	b	b	a	a	a	a	a	a	b	b	b	b	a	b	b	b	a	b	b	a	b	b	-	a	b	a	b	b
SNP0077	1H	361650814	48.185	a	a	a	a	b	a	a	a	a	b	b	b	b	a	b	b	a	a	b	b	a	a	a	a	a	a	b	b	b	b	a	b	b	b	a	b	b	a	b	b	-	a	b	a	b	b
SNP0078	1H	364405882	48.185	a	a	a	a	b	a	a	a	a	b	b	b	b	a	b	b	a	a	b	b	a	a	a	a	a	a	b	b	b	b	a	b	b	b	a	b	b	a	b	b	-	a	b	a	b	b
SNP0079	1H	372826121	48.185	a	a	a	a	b	a	a	a	a	b	b	b	b	a	b	b	a	a	b	b	a	a	a	a	a	a	b	b	b	b	a	b	b	b	a	b	b	a	b	b	-	a	b	a	-	b
SNP0080	1H	377073223	48.185	a	a	a	a	b	a	a	a	a	b	b	b	b	a	b	b	a	a	b	b	a	a	a	a	a	a	b	b	b	b	a	b	b	b	a	b	b	a	b	b	-	a	b	a	b	b
SNP0081	1H	378437726	48.185	a	a	a	a	b	a	a	a	a	b	b	b	b	a	b	b	a	a	b	b	a	a	a	a	a	a	b	b	b	b	a	b	b	b	a	b	b	a	b	b	-	a	b	a	b	b
SNP0082	1H	378567932	48.185	a	a	a	a	b	a	a	a	a	b	b	b	b	a	b	b	a	a	b	b	a	a	a	a	a	a	b	b	b	b	a	b	b	b	a	b	b	a	b	b	a	a	b	a	b	b
SNP0083	1H	379185369	48.185	a	a	a	a	b	a	a	a	a	b	b	b	b	a	b	-	a	a	b	b	a	a	a	a	a	a	b	b	b	b	a	b	b	b	a	b	b	a	b	b	-	a	b	a	b	b
SNP0084	1H	379458623	48.185	a	a	a	a	b	a	a	a	a	b	b	b	b	a	b	b	a	a	b	b	a	a	a	a	a	a	b	b	b	-	a	b	b	b	a	b	b	a	b	b	a	a	b	a	b	b
SNP0055	1H	74337466	48.976	a	a	a	a	b	a	a	a	a	b	b	b	b	a	b	b	a	a	-	b	a	a	a	a	a	a	b	b	-	-	a	b	b	b	a	b	b	a	b	b	-	a	-	a	-	b
SNP0067	1H	352058064	48.976	a	a	a	a	b	a	a	a	a	b	b	b	b	a	b	b	a	a	b	b	-	a	a	-	a	a	b	b	-	b	a	b	b	b	a	b	b	a	b	-	b	a	b	a	b	-
SNP0068	1H	352200999	48.976	a	a	a	a	b	a	a	a	a	b	b	b	b	a	b	b	a	a	b	b	a	a	a	a	a	a	b	b	b	b	a	b	b	b	a	b	b	a	b	b	b	a	b	a	b	b
SNP0085	1H	379467492	50.279	a	a	a	a	b	a	a	a	a	b	b	b	b	a	b	b	a	a	b	b	a	a	a	-	a	a	b	b	b	b	a	b	b	b	a	b	b	a	b	b	-	a	b	a	b	b
SNP0086	1H	379467558	50.279	a	a	a	a	b	a	a	a	a	b	b	b	b	a	b	b	a	a	b	b	a	a	a	a	a	a	b	b	b	b	a	b	b	b	a	b	b	a	b	b	a	a	b	a	b	b
SNP0087	1H	380634767	50.279	a	a	a	a	b	a	a	a	a	b	b	b	b	a	b	b	-	a	b	b	a	a	a	a	a	a	b	b	b	b	a	b	b	b	a	b	b	a	b	b	-	a	b	a	b	b
SNP0088	1H	380635208	50.279	a	a	a	a	b	a	a	a	a	b	b	b	b	a	b	b	a	a	b	b	a	a	a	a	a	a	b	b	b	b	a	b	b	b	a	b	b	a	b	b	-	a	b	a	b	b
SNP0089	1H	383217460	50.279	a	a	a	a	b	a	a	a	a	b	b	b	b	a	b	b	a	a	-	b	a	-	a	a	a	a	b	b	b	b	a	b	b	b	a	b	b	a	b	b	b	a	b	a	b	-
SNP0090	1H	385977681	50.279	a	a	a	a	b	a	a	a	a	b	b	b	b	a	b	b	-	a	b	b	a	a	-	a	a	a	b	b	b	b	a	b	b	b	a	b	b	a	b	b	-	a	b	a	b	b
SNP0091	1H	389796973	50.279	a	a	a	a	b	a	a	a	a	b	b	b	b	a	b	b	a	a	b	b	a	a	a	a	a	a	b	b	b	b	a	b	b	b	a	b	b	a	b	b	-	a	b	a	b	b
SNP0092	1H	391566647	51.656	a	a	a	a	b	a	a	a	a	b	b	b	b	a	b	b	a	a	b	b	a	a	a	a	a	a	b	b	b	b	a	b	b	b	a	b	b	a	b	b	-	a	b	a	b	b
SNP0093	1H	393964144	51.656	a	a	a	a	b	a	a	a	a	b	b	b	b	a	b	b	a	a	b	b	a	a	a	a	a	a	b	b	b	b	a	b	b	b	a	b	b	a	b	b	-	a	b	a	b	b
SNP0094	1H	393964144	51.656	a	a	a	a	b	a	a	a	a	b	b	b	b	a	b	b	a	a	b	b	a	a	a	a	a	a	b	b	b	b	a	b	b	b	a	b	b	a	b	b	-	-	b	a	b	b
SNP0095	1H	401234572	52.385	a	a	a	a	b	a	a	a	a	b	b	b	b	a	b	b	a	a	b	b	a	a	a	a	b	a	b	b	b	b	a	b	b	b	a	b	b	a	b	b	b	a	b	a	b	b
SNP0096	1H	401234572	52.385	a	a	a	a	b	a	a	a	a	b	b	b	b	a	b	b	a	a	b	b	a	a	a	a	b	a	b	b	b	b	a	b	b	b	a	b	b	a	b	b	-	a	b	a	b	b
SNP0097	1H	401234883	52.385	a	a	a	a	b	a	a	a	a	b	b	b	b	a	b	b	a	-	b	b	a	a	a	a	b	a	b	b	-	b	a	b	b	b	a	b	b	a	b	b	b	a	b	-	b	-
SNP0098	1H	402281980	52.385	a	a	a	a	b	a	a	a	a	b	b	b	b	a	b	b	a	a	b	b	a	a	a	a	b	a	b	b	b	b	a	b	b	b	a	b	b	a	b	-	-	a	b	a	b	b
SNP0099	1H	402543969	52.385	a	a	a	a	b	a	a	a	a	b	b	b	b	a	b	b	a	a	b	b	a	a	a	a	b	a	b	b	b	b	a	b	b	b	a	b	b	a	b	b	-	a	b	a	b	b
SNP0100	1H	404648924	53.081	a	a	a	a	b	a	a	a	a	b	b	b	b	a	b	b	a	a	b	b	a	-	a	a	b	a	b	b	b	b	a	b	b	b	a	b	b	a	b	b	a	a	b	a	a	b
SNP0101	1H	404917442	53.081	a	a	a	a	b	a	a	a	a	b	b	b	b	a	b	b	a	a	b	b	a	a	a	a	b	a	b	b	b	b	a	b	b	b	a	b	b	a	b	b	a	a	b	a	a	b
SNP0102	1H	408743238	53.081	a	a	a	a	b	a	a	a	a	b	b	b	b	a	b	b	a	a	b	b	a	a	a	a	b	a	b	b	b	b	a	b	b	b	a	b	b	a	b	b	a	a	b	a	a	b
SNP0103	1H	409177416	53.081	a	a	a	a	b	a	a	a	a	b	b	b	b	a	b	b	a	a	b	b	a	a	a	a	b	a	b	b	b	b	a	b	b	b	a	b	b	a	b	b	a	a	-	a	a	b
SNP0104	1H	409823680	53.081	a	a	a	a	b	a	a	a	a	b	b	b	b	a	b	b	-	a	b	b	a	a	a	a	b	a	b	b	b	b	a	b	b	b	a	b	b	a	b	b	a	a	b	a	a	b
SNP0105	1H	411156116	53.742	a	a	a	a	b	a	a	a	a	b	b	b	b	a	b	b	a	a	b	b	a	a	a	a	b	a	b	b	b	b	a	b	b	b	a	b	b	a	b	b	a	a	b	a	a	b
SNP0106	1H	412978302	53.742	a	a	a	a	b	a	a	a	a	b	b	b	b	a	b	b	-	a	b	b	a	a	a	a	b	a	b	b	b	b	a	b	b	b	a	b	b	a	-	b	a	a	b	-	a	b
SNP0107	1H	418398213	53.742	a	a	a	a	b	a	a	a	a	b	b	b	b	a	b	b	-	-	b	b	a	a	a	a	b	a	b	b	-	b	a	b	b	b	a	b	-	a	b	-	a	-	b	a	a	b
SNP0108	1H	418576399	53.742	a	a	a	a	b	a	a	a	a	b	b	b	b	a	b	b	a	a	b	b	a	a	a	a	b	a	b	b	b	b	a	b	b	b	a	b	b	a	b	b	a	a	b	a	a	b
SNP0109	1H	419333167	54.391	a	a	a	a	b	a	a	a	a	b	b	b	b	a	b	b	a	a	b	b	a	a	a	a	b	a	a	b	b	b	a	b	b	b	a	b	b	a	b	b	a	a	b	a	a	b
SNP0110	1H	421023695	54.391	a	a	a	a	b	a	a	a	a	b	b	b	b	a	b	b	a	a	b	b	a	a	a	a	b	a	a	b	b	b	a	b	b	b	a	b	b	a	b	b	a	a	b	a	a	b
SNP0111	1H	422080884	54.391	a	a	a	a	b	a	a	a	a	b	b	b	b	a	b	b	a	a	b	b	a	a	a	a	b	a	a	b	b	b	a	b	b	b	a	b	b	a	b	b	a	a	b	a	a	b
SNP0112	1H	423322775	54.391	a	a	a	a	b	a	a	a	a	b	b	b	b	a	b	b	a	a	b	b	a	a	a	a	b	a	a	b	b	b	a	b	b	b	a	b	b	a	b	b	a	a	b	a	a	b
SNP0113	1H	425806324	54.391	a	a	a	a	b	a	a	a	a	b	b	b	b	a	b	b	a	a	b	b	a	a	a	a	b	a	a	b	b	b	a	b	b	b	a	b	b	a	b	b	a	a	b	a	a	b
SNP0114	1H	427097638	54.391	a	a	a	a	b	a	a	a	a	b	b	b	b	a	b	b	a	a	b	b	a	a	a	a	b	a	a	b	b	b	a	b	b	b	a	b	b	a	b	b	a	a	b	a	a	b
SNP0115	1H	427124771	54.391	a	a	a	a	b	a	a	a	a	b	b	b	b	a	b	b	-	a	b	b	a	a	a	a	b	a	a	b	b	b	a	b	b	b	a	b	b	a	b	b	a	a	b	a	a	b
SNP0116	1H	427168432	54.391	a	a	a	a	b	a	a	a	a	b	b	b	b	a	b	b	a	a	b	b	a	a	a	a	b	a	a	b	b	b	a	b	b	b	a	b	b	a	b	b	a	a	b	a	a	b
SNP0117	1H	428385947	54.391	a	a	a	a	b	a	-	a	a	b	b	b	b	a	b	b	a	a	b	b	a	a	a	a	b	a	a	b	b	b	a	b	b	b	a	b	b	a	b	b	a	a	b	a	a	b
SNP0118	1H	428388706	54.391	a	a	a	a	b	a	a	a	a	b	b	b	b	-	b	b	a	a	b	b	a	a	a	-	b	a	a	b	b	b	a	b	b	b	a	b	b	a	b	b	a	a	b	a	a	b
SNP0119	1H	430744554	54.391	a	a	a	a	b	a	a	a	a	b	b	b	b	a	b	b	a	a	b	b	a	a	a	a	b	a	a	b	b	b	a	b	b	b	a	b	b	a	b	b	a	a	b	a	a	b
SNP0120	1H	433688198	54.391	a	a	a	a	b	a	a	a	a	b	b	b	b	a	b	b	a	a	b	b	a	a	a	a	b	a	a	b	b	b	a	b	b	b	a	b	b	a	b	b	a	a	b	a	a	b
SNP0121	1H	450388899	55.041	a	a	a	a	b	a	a	a	a	b	b	b	b	a	b	b	-	a	-	b	a	a	a	a	b	a	a	b	-	b	a	b	b	b	a	-	-	a	b	b	a	a	b	a	a	b
SNP0122	1H	451909816	55.041	a	a	a	a	b	a	a	a	a	b	b	b	b	a	b	b	a	a	b	b	a	a	a	a	b	a	a	b	b	b	a	b	b	b	a	b	b	a	b	b	a	a	b	a	a	b
SNP0123	1H	455792267	56.34	a	a	a	a	b	a	a	a	a	b	b	b	b	a	b	b	a	a	b	b	a	a	a	a	b	-	a	b	b	b	a	b	b	b	a	b	b	a	b	b	a	a	a	a	a	b
SNP0124	1H	456854528	56.34	a	a	a	a	b	a	a	a	a	b	b	b	b	a	b	b	a	a	-	b	a	a	a	a	b	a	a	b	b	b	-	b	b	b	a	b	b	a	b	b	a	a	a	-	a	b
SNP0125	1H	457009203	56.34	a	a	a	a	b	a	a	a	a	b	b	b	b	a	b	b	a	a	b	b	a	a	a	a	b	a	a	b	b	b	a	b	b	b	a	b	b	a	b	b	a	a	a	a	a	b
SNP0126	1H	463492808	56.989	a	a	a	a	b	a	a	a	a	b	b	b	b	a	b	b	a	a	b	b	a	a	a	a	b	a	a	b	b	b	a	b	b	b	a	b	b	a	b	b	a	a	a	a	a	b
SNP0127	1H	466853405	58.288	a	a	a	a	b	a	a	a	a	b	b	b	b	a	b	b	a	a	b	b	a	a	a	a	b	a	a	b	b	b	a	b	b	b	a	b	b	a	b	b	a	a	a	a	a	b
SNP0128	1H	467798901	58.938	a	a	a	a	b	a	a	a	a	b	b	b	b	a	b	b	a	a	b	b	a	a	a	a	b	a	a	b	b	b	a	b	b	b	a	b	b	a	b	b	a	a	a	a	a	b
SNP0129	1H	469073347	60.887	a	a	a	a	b	a	a	a	a	b	b	b	b	a	b	b	a	a	b	b	a	a	a	a	b	a	a	b	b	b	a	b	b	a	a	b	b	a	b	b	a	a	a	a	a	b
SNP0130	1H	469660661	61.553	a	a	a	a	b	a	a	a	a	b	b	b	b	a	b	b	a	a	b	b	a	a	a	a	b	a	a	b	b	b	a	b	b	a	a	b	b	a	b	b	a	a	a	a	a	b
SNP0131	1H	471593491	62.661	a	a	a	a	b	a	a	a	a	b	b	b	b	a	b	b	a	a	b	b	a	a	a	a	b	a	a	b	b	b	a	b	b	a	a	-	b	a	b	b	a	a	a	a	a	b
SNP0132	1H	472379151	62.661	a	a	a	a	b	a	a	a	a	b	b	b	b	a	b	b	a	a	b	b	a	a	a	a	b	a	a	b	b	b	a	b	b	a	a	b	b	a	b	b	a	a	a	a	a	b
SNP0133	1H	473879936	62.661	a	a	a	a	b	a	a	a	a	b	b	b	b	a	b	b	a	a	b	b	a	a	a	a	b	a	a	b	b	b	a	b	b	a	a	b	b	a	b	b	a	a	a	a	a	b
SNP0134	1H	474437483	62.661	a	a	a	a	b	a	a	a	a	b	b	b	b	a	b	b	a	a	b	b	a	a	a	a	b	a	a	b	b	b	a	b	b	a	a	b	b	a	b	b	a	a	a	-	a	b
SNP0135	1H	478180995	62.661	a	a	a	a	b	a	a	a	a	b	b	b	b	a	b	b	a	a	b	b	a	a	a	a	b	a	a	b	b	b	a	b	b	a	a	b	b	a	b	b	a	a	a	a	a	b
SNP0136	1H	478256707	62.661	a	a	a	a	b	a	a	a	a	b	b	-	b	a	b	b	-	a	b	b	a	a	a	-	-	a	a	-	-	b	a	b	b	a	a	b	b	a	b	-	a	a	a	-	a	b
SNP0137	1H	478256986	62.661	a	a	a	a	-	a	a	a	a	b	b	b	b	a	b	b	a	a	b	b	a	a	a	a	b	a	a	b	b	b	a	b	b	a	a	b	b	a	b	b	a	a	a	a	a	b
SNP0138	1H	479359994	63.851	a	a	a	a	b	a	a	a	a	b	b	b	b	a	b	b	a	a	b	b	a	a	a	a	b	-	a	b	b	b	a	b	b	a	a	b	b	a	b	b	a	a	a	a	a	b
SNP0139	1H	482689542	66.724	a	a	a	a	a	a	a	a	a	a	b	b	b	a	b	b	a	a	b	b	a	a	a	a	b	a	a	b	b	b	a	b	b	a	a	b	b	a	b	b	a	a	a	a	a	b
SNP0140	1H	483067148	66.724	a	a	a	a	a	a	a	a	a	a	b	b	b	a	b	b	a	a	b	b	a	a	a	a	b	a	a	b	b	-	a	b	b	a	a	b	b	a	b	b	a	a	a	a	a	b
SNP0141	1H	483524838	66.724	a	a	a	a	a	a	a	a	a	a	b	b	b	a	b	b	a	a	b	b	a	a	a	a	b	a	a	b	b	-	a	b	b	a	a	b	b	a	b	b	a	a	a	a	a	b
SNP0142	1H	483524838	66.724	a	a	a	a	a	a	a	a	a	a	b	b	b	a	b	b	a	a	b	b	a	a	a	a	b	a	a	b	b	b	a	b	b	a	a	b	b	a	b	b	a	a	a	a	a	b
SNP0143	1H	484596655	66.724	a	a	a	a	a	a	a	a	a	a	b	b	b	a	b	b	a	a	b	b	a	a	a	a	-	a	a	b	-	b	a	b	b	a	a	b	b	a	b	b	a	a	a	a	a	b
SNP0144	1H	486549031	66.724	a	a	a	a	a	a	a	a	a	a	b	b	b	a	b	b	a	a	b	b	a	a	a	a	b	a	a	b	b	b	a	b	b	a	a	b	b	a	b	b	a	a	a	a	a	b
SNP0145	1H	486654279	66.724	a	a	a	a	a	a	a	a	a	a	b	b	b	a	b	b	a	a	b	b	a	a	a	a	b	a	a	b	b	b	a	b	b	a	a	b	b	a	b	b	a	a	a	a	a	b
SNP0146	1H	487104452	66.724	a	a	a	a	a	a	a	a	a	a	b	b	b	a	b	b	a	a	b	b	a	a	a	a	b	a	a	b	b	b	a	b	-	a	a	b	b	a	b	b	a	-	a	a	a	b
SNP0147	1H	487274175	66.724	a	a	a	a	a	a	a	a	a	a	b	b	b	-	b	b	a	a	b	b	a	a	a	a	b	a	a	b	b	b	a	b	b	a	a	b	b	a	b	b	a	a	a	a	a	b
SNP0148	1H	488017259	66.724	a	a	a	a	a	a	a	a	a	a	b	b	b	a	b	b	a	a	b	b	a	a	a	a	b	a	a	b	b	b	a	b	b	a	a	b	b	a	b	b	a	-	a	a	a	b
SNP0149	1H	488683411	66.724	a	a	a	a	a	a	a	a	a	a	b	b	b	a	b	b	a	a	b	b	a	a	a	a	b	a	a	b	b	b	a	b	b	a	a	b	b	a	b	b	a	a	a	a	a	b
SNP0150	1H	489290959	66.724	a	a	a	a	a	a	a	a	a	a	b	b	b	a	b	b	a	a	b	b	a	a	a	a	b	a	a	b	b	b	a	b	b	a	a	b	b	a	b	b	a	a	a	a	a	b
SNP0151	1H	489298004	66.724	a	a	a	a	a	a	a	a	a	a	b	b	b	a	b	b	a	a	b	b	a	a	a	a	b	a	a	b	b	b	a	b	b	a	a	b	b	a	b	b	a	a	a	a	a	b
SNP0152	1H	489322199	66.724	a	a	a	a	a	a	a	a	a	a	b	b	b	a	b	b	-	a	b	b	a	a	a	a	b	a	a	b	b	b	a	b	b	a	a	b	b	a	b	b	a	a	a	a	a	b
SNP0153	1H	489728585	66.724	a	a	a	a	a	a	a	a	a	a	b	b	b	a	b	b	a	a	b	b	a	a	a	a	b	a	a	b	b	b	a	b	b	a	a	b	b	a	b	b	a	a	a	a	a	b
SNP0154	1H	489909802	66.724	a	a	a	a	a	a	a	a	a	a	b	b	b	a	b	b	a	a	b	b	a	a	a	a	b	a	a	b	b	b	a	b	b	a	a	b	b	a	b	b	a	a	a	a	a	b
SNP0155	1H	490369531	66.724	a	a	a	a	-	a	a	a	a	a	b	b	b	a	b	b	-	a	b	b	a	a	a	a	b	a	a	b	b	b	a	b	b	a	a	b	b	a	b	b	a	a	a	a	a	-
SNP0156	1H	490780476	66.724	a	a	a	a	a	a	a	a	a	a	b	b	b	a	b	b	a	a	b	b	a	a	a	a	b	a	a	b	b	b	a	b	b	-	a	b	b	a	b	b	a	a	a	a	a	b
SNP0157	1H	490920958	66.724	a	a	a	a	a	-	a	a	a	a	b	b	b	a	b	b	a	a	b	b	a	a	a	a	b	a	a	b	b	b	a	b	b	a	a	b	b	a	b	b	a	a	a	a	a	b
SNP0158	1H	490921225	66.724	a	a	a	a	a	a	a	a	a	a	b	b	b	a	b	b	a	a	b	b	a	a	a	a	b	a	a	b	b	b	a	b	b	a	a	b	b	a	b	b	a	a	a	a	a	b
SNP0159	1H	491096651	66.724	a	a	a	a	a	a	a	a	a	a	b	b	b	a	b	b	a	a	b	b	a	a	a	a	b	a	a	b	b	b	a	b	b	a	a	b	b	a	b	b	a	a	a	a	a	b
SNP0160	1H	491801416	66.724	a	a	a	a	a	a	-	a	a	a	b	b	b	a	b	b	a	a	-	-	a	a	a	a	b	a	a	b	b	-	a	b	b	a	a	b	b	a	b	b	a	a	a	a	a	b
SNP0161	1H	491801458	66.724	a	a	a	a	a	a	a	a	a	a	b	b	b	a	b	b	a	a	b	b	a	a	a	a	b	a	a	b	b	b	a	b	b	a	a	b	b	a	b	b	a	a	a	a	a	b
SNP0162	1H	492697881	66.724	a	a	a	a	a	a	a	a	a	a	b	b	b	a	b	b	a	a	b	b	a	a	a	a	b	a	a	b	b	b	a	b	b	a	a	b	b	a	b	b	a	a	a	a	a	b
SNP0163	1H	493271305	66.724	a	a	a	a	a	a	a	a	a	a	b	b	b	a	b	b	a	a	b	b	a	a	a	a	b	a	-	b	b	b	a	b	-	a	a	b	b	a	b	b	a	a	a	a	a	b
SNP0164	1H	493271371	66.724	a	a	a	a	a	a	a	a	a	a	b	b	b	a	b	b	a	a	b	b	a	a	a	a	b	a	a	b	b	b	a	b	b	a	a	b	b	a	b	b	a	a	a	a	a	b
SNP0165	1H	494882504	66.724	a	a	a	a	a	a	a	a	a	a	b	b	b	a	b	b	a	a	b	b	a	a	a	a	b	a	a	b	b	b	a	b	b	a	a	b	b	a	b	b	a	a	a	a	a	b
SNP0166	1H	495204251	66.724	-	a	a	a	a	a	a	a	a	a	b	b	b	a	b	b	a	a	b	b	a	a	a	a	b	a	a	b	b	b	a	b	b	a	a	b	b	a	b	b	a	a	a	a	a	b
SNP0167	1H	495461112	66.724	a	a	a	a	a	a	a	a	a	a	b	b	b	a	b	b	a	a	b	b	a	a	a	a	b	a	a	b	b	b	a	b	b	a	a	b	b	a	b	b	a	a	a	a	a	b
SNP0168	1H	496198935	66.724	a	a	a	a	a	-	a	a	a	a	b	b	b	a	b	b	a	a	b	b	a	a	a	a	b	a	a	b	b	b	a	b	b	a	a	b	b	a	b	-	a	a	a	a	a	b
SNP0169	1H	496200724	66.724	a	a	a	a	a	a	a	a	a	a	b	b	b	a	b	b	a	a	b	b	a	a	a	a	b	a	a	b	b	b	a	b	b	a	a	b	b	a	b	b	a	a	a	a	a	b
SNP0170	1H	496276566	66.724	a	a	a	a	a	a	a	a	a	a	b	b	b	a	b	b	a	a	b	b	a	a	a	a	b	a	a	b	b	b	a	b	b	a	a	b	b	a	b	b	a	a	a	a	a	b
SNP0171	1H	496437255	66.724	a	a	a	a	a	a	a	a	a	a	b	b	b	a	b	b	a	a	b	b	a	a	a	a	b	a	a	b	b	b	a	b	b	a	a	b	b	a	b	b	a	a	a	a	a	b
SNP0172	1H	496445315	66.724	a	a	a	a	a	a	a	a	a	a	b	b	b	a	b	b	-	a	b	b	a	a	a	a	b	a	a	b	b	b	a	b	b	a	a	b	b	a	b	b	a	a	a	a	a	b
SNP0173	1H	496633368	66.724	a	a	a	a	a	a	a	a	a	a	b	b	-	a	b	b	a	a	b	b	a	a	a	-	b	a	a	b	b	b	-	b	b	a	a	-	-	a	b	-	a	a	a	a	a	b
SNP0174	1H	497025202	66.724	a	a	a	a	a	a	a	a	a	a	b	b	b	a	b	b	a	a	b	b	a	a	a	a	b	a	a	b	b	b	a	b	b	a	a	b	b	a	b	b	a	a	a	a	a	b
SNP0175	1H	497764183	66.724	a	a	a	a	a	a	a	a	a	a	b	b	b	a	b	b	a	a	b	b	a	a	a	a	b	a	a	b	b	b	a	b	b	a	a	b	b	a	b	b	a	a	a	a	a	b
SNP0176	1H	498116774	66.724	a	a	a	a	a	a	a	a	a	a	b	b	b	a	b	b	a	a	b	b	a	a	a	a	b	a	a	b	b	-	a	b	b	a	a	b	b	a	b	b	a	a	a	-	a	b
SNP0177	1H	498118387	66.724	a	a	a	a	a	a	a	a	a	a	b	b	b	a	b	b	a	a	b	b	a	a	a	a	b	a	a	b	b	b	a	b	b	a	a	b	b	a	b	b	a	a	a	a	a	b
SNP0178	1H	498200338	67.699	a	a	a	a	a	a	a	a	a	a	b	b	b	a	b	b	a	a	b	b	a	a	a	a	b	a	a	b	b	b	a	b	b	a	a	b	b	a	b	b	a	a	a	a	a	b
SNP0179	1H	498696164	68.662	a	a	a	a	a	a	a	a	a	a	b	b	b	a	b	b	a	a	b	b	a	a	a	a	b	a	a	b	b	b	a	b	b	a	a	b	b	a	b	b	a	a	a	a	a	b
SNP0180	1H	499548561	69.628	a	a	a	a	a	a	a	a	a	a	b	b	b	a	b	b	a	a	b	b	a	a	a	a	b	b	a	b	b	b	a	b	b	a	a	b	b	a	b	b	a	a	a	a	a	b
SNP0181	1H	499561719	69.628	a	a	a	a	a	a	a	a	a	a	b	b	b	a	b	b	a	a	b	b	a	a	a	a	b	b	a	b	b	b	a	b	b	a	a	b	b	a	b	b	a	a	a	a	a	b
SNP0182	1H	499681376	69.628	a	a	a	a	a	a	a	a	a	a	b	b	b	a	b	b	a	a	b	b	a	a	a	a	b	b	a	b	b	b	a	b	b	a	a	b	b	a	b	b	a	a	a	a	a	b
SNP0183	1H	500582664	69.628	a	a	a	a	a	a	a	a	a	a	b	b	b	a	b	b	a	a	b	b	a	a	a	a	b	b	a	b	b	b	a	b	b	a	a	b	b	a	b	b	a	a	a	-	a	b
SNP0184	1H	501295001	71.263	a	a	a	a	a	a	a	a	a	a	b	b	b	a	b	b	a	a	b	b	a	a	a	a	b	b	a	b	b	b	a	b	b	a	a	b	b	a	b	b	a	a	a	a	a	b
SNP0185	1H	501623949	71.263	a	a	a	a	a	a	a	a	a	a	b	b	b	a	b	b	a	a	b	b	a	a	a	a	b	b	a	b	b	b	a	b	b	a	a	b	b	a	b	b	a	a	a	a	a	b
SNP0186	1H	501970477	71.263	a	a	a	a	a	a	a	a	a	a	b	b	b	a	b	b	a	a	b	b	a	a	a	a	b	b	a	b	b	b	a	b	b	a	a	b	b	a	b	b	a	a	a	a	a	b
SNP0187	1H	502081982	71.263	a	a	a	a	a	a	a	a	a	a	b	b	b	a	b	b	a	a	b	b	a	a	a	a	b	b	a	b	b	b	a	b	b	a	a	b	b	a	b	b	a	a	a	a	a	b
SNP0188	1H	503256645	71.263	a	a	a	a	a	a	a	a	a	a	b	b	b	a	b	b	a	a	b	b	a	a	a	a	b	b	a	b	b	b	a	b	b	a	a	b	b	a	b	b	a	a	a	a	a	b
SNP0189	1H	503284320	71.263	a	a	a	a	a	a	a	a	a	a	b	b	b	a	b	b	-	a	-	b	a	a	a	a	b	b	a	b	b	-	-	b	b	a	a	b	b	a	b	b	a	a	a	a	a	b
SNP0190	1H	503511021	71.263	a	a	a	a	a	a	a	a	a	a	b	b	b	a	b	b	a	a	b	b	a	a	a	a	b	b	a	b	b	b	a	b	b	a	a	b	b	a	b	b	a	a	a	a	a	b
SNP0191	1H	503801671	71.263	a	a	a	a	a	a	a	a	a	a	b	b	b	a	b	b	a	a	b	b	a	a	a	a	b	b	a	b	b	b	a	b	b	a	a	b	b	a	b	b	a	a	a	a	a	b
SNP0192	1H	504801358	72.251	a	a	a	a	a	a	a	a	a	a	-	b	b	a	b	b	-	a	b	a	a	a	a	a	b	b	a	-	b	b	a	b	b	a	a	b	b	a	b	b	a	a	a	-	a	b
SNP0194	1H	507146812	72.251	a	a	a	a	a	a	a	a	a	a	b	-	b	a	b	b	a	a	b	a	a	a	a	a	-	b	a	b	b	b	a	b	b	a	a	b	b	a	b	b	a	a	a	a	a	-
SNP0195	1H	507146812	72.251	a	a	a	a	a	a	a	a	a	a	b	b	b	a	b	b	a	a	b	a	a	a	a	a	b	b	a	b	b	b	a	b	b	a	a	b	b	a	b	b	a	a	a	a	a	b
SNP0196	1H	507147481	72.251	a	a	a	a	a	a	a	a	a	a	b	b	b	a	b	b	a	a	b	a	a	a	a	a	b	b	a	b	b	b	a	b	b	a	a	b	b	a	b	b	a	a	a	a	a	b
SNP0197	1H	507630341	72.251	a	a	a	a	a	a	a	a	a	a	b	b	b	a	b	b	a	a	b	a	a	a	a	a	b	b	a	b	b	b	a	b	b	a	a	b	b	a	b	b	a	a	a	-	a	b
SNP0198	1H	507631481	72.251	a	a	a	a	a	a	a	a	a	a	b	b	b	a	b	b	a	a	b	a	a	a	a	a	b	b	a	b	b	b	a	b	b	a	a	b	b	a	b	b	a	a	a	a	a	b
SNP0193	1H	506159618	73.875	a	a	a	a	a	a	a	-	a	a	b	-	b	a	b	b	a	a	b	a	a	a	a	-	-	b	a	-	b	-	a	b	b	a	a	-	b	a	b	-	a	a	a	a	a	b
SNP0199	1H	508769951	73.875	a	a	a	a	a	a	a	a	a	a	b	b	b	a	b	b	a	a	b	a	a	a	a	a	b	b	a	a	b	a	a	b	b	a	a	b	b	a	b	b	a	a	a	a	a	b
SNP0200	1H	508793144	73.875	a	a	a	a	a	a	a	a	a	a	b	b	b	a	b	b	a	a	b	a	-	a	a	a	b	b	a	a	b	a	a	b	b	a	a	b	b	a	b	b	a	a	a	a	-	b
SNP0203	1H	509307347	76.185	a	a	a	b	a	a	a	a	a	a	b	b	b	a	b	b	a	a	b	a	a	a	a	a	b	b	a	a	b	a	-	b	b	a	a	b	-	a	b	b	a	a	a	-	-	-
SNP0201	1H	509193043	76.835	a	a	a	b	a	a	a	a	a	a	b	b	b	a	b	b	a	a	b	a	a	a	a	a	b	b	a	a	b	a	a	b	b	a	a	b	b	a	b	b	a	a	a	a	a	b
SNP0202	1H	509274904	76.835	a	a	a	b	a	a	a	a	a	a	b	b	b	a	b	b	a	a	b	a	a	a	a	a	b	b	a	a	b	a	a	b	b	a	a	b	b	a	b	b	a	a	a	a	a	b
SNP0204	1H	509404642	76.835	a	a	a	b	a	a	a	a	a	a	b	b	b	a	b	b	a	a	b	a	a	a	a	a	b	b	a	a	b	a	a	b	b	a	a	b	b	a	b	b	a	a	a	a	a	b
SNP0207	1H	509516090	77.699	a	a	a	b	a	a	a	a	a	a	b	b	b	-	b	b	a	a	b	a	a	a	a	a	b	b	a	a	b	a	a	b	b	a	a	b	b	a	b	b	a	a	a	a	a	b
SNP0205	1H	509483261	78.664	a	a	a	b	a	a	a	a	a	a	b	b	b	a	b	b	a	a	b	a	a	a	a	-	b	b	a	a	b	a	a	b	b	a	a	b	b	a	b	b	a	a	a	a	a	b
SNP0206	1H	509486553	78.664	a	a	a	b	a	a	a	a	a	a	b	b	b	a	b	b	a	a	b	a	a	a	a	a	b	b	a	a	b	a	a	b	b	a	a	b	b	a	b	b	a	a	a	a	a	b
SNP0208	1H	510266975	80.461	a	a	a	b	a	a	a	a	a	a	b	b	b	a	b	b	a	a	b	a	a	a	a	a	b	b	a	a	b	a	a	b	b	a	a	b	b	a	b	b	a	a	a	a	a	b
SNP0209	1H	510799310	80.461	a	a	a	b	a	a	a	a	a	a	b	b	b	a	b	b	a	a	b	a	a	a	a	-	b	b	a	a	b	a	a	b	b	a	a	b	b	a	b	b	a	a	a	a	a	b
SNP0210	1H	511434283	82.152	a	a	a	b	a	a	a	a	a	a	b	b	b	a	b	b	a	a	b	a	a	a	a	a	b	b	a	a	b	a	a	b	b	a	b	b	b	a	b	b	a	a	a	a	a	b
SNP0211	1H	511484812	82.152	a	a	a	b	a	a	a	a	a	a	b	b	b	a	b	b	a	a	b	a	a	a	a	a	b	b	a	a	b	a	a	b	b	a	b	b	b	a	b	b	a	a	a	a	a	b
SNP0212	1H	511553459	82.152	a	a	a	b	a	a	a	a	a	a	b	b	b	a	b	b	a	a	b	a	a	a	a	a	b	b	a	a	b	a	-	b	b	a	b	b	b	a	b	b	a	a	a	a	a	b
SNP0213	1H	511553809	82.152	a	a	a	b	a	a	a	a	a	a	b	-	b	a	b	b	a	a	-	a	a	-	a	a	b	b	a	a	b	a	a	b	-	a	b	b	b	a	b	b	a	a	a	-	a	-
SNP0214	1H	511923299	82.96	a	a	a	b	a	a	a	a	a	a	b	b	b	a	b	b	a	a	b	a	-	a	a	a	b	b	a	a	b	a	a	b	b	a	b	b	b	a	b	b	a	a	a	a	b	b
SNP0215	1H	511923341	82.96	a	a	a	b	a	a	a	a	a	a	b	b	b	a	b	b	a	a	b	a	a	a	a	a	b	b	a	a	b	a	a	b	b	a	b	b	b	a	b	b	a	a	a	a	b	b
SNP0216	1H	5.12392e+08	82.96	a	a	a	b	a	a	a	a	a	a	b	b	b	a	b	b	a	a	b	a	a	a	a	a	b	b	a	a	b	a	a	b	b	a	b	b	b	a	b	b	a	a	a	a	b	b
SNP0217	1H	5.12846e+08	83.93	a	a	a	b	a	a	a	a	a	a	b	b	b	a	b	b	a	a	b	a	a	a	a	a	b	b	a	a	b	a	a	b	b	a	b	b	b	a	b	b	a	a	a	a	b	b
SNP0218	1H	513076766	84.929	a	a	a	b	a	a	a	a	a	a	b	b	b	a	b	b	a	a	b	a	a	a	a	a	b	b	a	a	b	a	a	b	b	a	b	-	b	a	b	b	a	a	a	a	b	b
SNP0219	1H	513139315	84.929	a	a	a	b	a	a	a	a	a	a	b	b	b	a	b	b	a	a	b	a	a	-	a	-	b	b	-	a	b	a	a	b	b	a	b	b	b	a	-	-	a	a	a	-	b	b
SNP0220	1H	5.1372e+08	85.82	a	a	a	b	a	a	a	a	a	a	b	b	b	a	b	b	a	a	b	a	a	a	a	a	b	b	a	a	b	a	a	b	b	a	b	b	b	a	b	b	a	a	a	a	b	b
SNP0224	1H	516113164	87.426	a	a	a	b	a	a	a	a	a	a	b	b	b	a	b	b	a	a	b	a	a	a	a	a	b	b	a	a	b	a	a	b	b	a	b	b	b	a	b	b	a	a	a	a	b	b
SNP0221	1H	514349824	88.386	a	a	a	b	a	a	a	a	a	a	b	b	b	a	b	b	a	a	b	a	a	a	a	a	b	b	a	a	b	a	a	b	b	a	b	b	b	a	b	b	a	a	a	a	b	b
SNP0222	1H	515238375	88.386	a	a	a	b	a	a	a	a	a	a	b	b	b	a	b	b	a	a	b	a	a	a	a	-	b	b	a	a	b	a	a	b	b	a	b	b	b	a	b	b	a	a	a	a	b	b
SNP0223	1H	5.1552e+08	88.386	a	a	a	b	a	a	a	a	a	a	b	b	b	a	b	b	a	a	b	a	a	a	a	a	b	b	a	a	b	a	a	b	b	a	b	b	b	a	b	b	a	a	a	a	b	b
SNP0225	1H	516115177	88.386	a	a	a	b	a	a	a	a	a	a	b	b	b	a	b	b	a	a	b	a	a	a	a	a	b	b	a	a	b	a	a	b	b	a	b	b	b	a	b	b	a	a	a	a	b	b
SNP0226	1H	5.16126e+08	88.386	a	a	a	b	a	a	a	a	a	a	b	b	b	a	b	b	-	a	b	a	a	a	a	a	-	b	a	a	-	a	a	-	b	a	b	b	b	a	b	b	a	a	a	-	b	b
SNP0227	1H	516155806	88.386	a	a	a	b	a	a	a	a	a	a	b	b	b	a	b	b	a	a	b	a	a	a	a	a	b	b	a	a	b	a	a	b	b	a	b	b	b	a	b	b	a	a	a	a	b	b
SNP0228	1H	516269141	88.386	a	a	a	b	a	a	a	a	a	a	b	b	b	a	b	b	a	a	b	a	a	a	a	-	-	-	-	a	b	a	a	b	b	a	b	-	b	a	b	b	a	a	a	a	b	b
SNP0229	1H	5.16289e+08	88.386	a	a	a	b	a	a	a	-	a	a	b	b	b	a	b	b	a	a	b	a	a	a	a	a	b	b	a	a	b	a	a	b	b	a	b	b	b	a	b	b	a	a	a	a	b	b
SNP0230	1H	5.16479e+08	90.642	a	a	a	b	a	a	b	a	a	a	b	b	b	a	b	b	a	a	b	a	a	a	a	a	b	b	a	a	b	a	a	b	b	a	b	b	b	a	b	b	a	a	a	a	b	b
SNP0231	1H	5.1648e+08	90.642	a	a	a	b	a	a	b	a	a	a	b	b	b	a	b	b	a	a	b	a	a	a	a	a	b	b	a	a	b	a	a	b	b	a	b	b	b	a	b	b	a	a	a	a	b	b
SNP0232	1H	516784632	90.642	a	a	a	b	a	a	b	a	a	a	b	b	b	a	b	b	a	a	b	a	a	a	a	a	b	b	a	a	b	a	a	b	b	a	b	b	b	a	b	b	a	a	a	a	b	b
SNP0233	1H	5.17032e+08	90.642	a	a	a	b	a	a	b	a	a	a	b	b	b	a	b	b	a	a	b	a	a	a	a	a	b	b	a	a	b	a	a	b	b	a	b	b	b	a	-	b	a	a	a	a	b	b
SNP0234	1H	5.18275e+08	90.642	a	a	a	b	a	a	b	a	a	a	b	b	b	a	b	b	a	a	b	a	a	a	a	a	b	b	a	a	b	a	a	b	b	a	b	b	b	a	b	b	a	a	a	a	b	b
SNP0235	1H	5.19638e+08	92.204	a	a	a	b	a	a	b	a	a	a	b	b	a	a	b	b	a	a	b	a	a	a	-	a	b	b	-	a	b	a	a	b	b	a	b	a	b	-	b	b	a	a	a	-	b	-
SNP0236	1H	5.20754e+08	95.545	a	a	a	b	a	a	b	a	a	a	b	b	a	a	b	b	a	a	b	a	-	a	a	a	b	b	a	a	b	a	a	b	b	a	b	a	b	a	b	b	a	b	-	-	b	b
SNP0237	1H	5.21238e+08	95.545	a	a	a	b	a	a	b	a	a	a	b	b	a	a	b	b	a	a	b	a	a	a	a	a	b	b	a	a	b	a	a	b	b	a	b	a	b	a	b	b	a	b	a	a	b	b
SNP0238	1H	522183992	95.545	a	a	a	b	a	a	b	a	a	a	b	b	a	a	b	b	-	a	b	a	a	a	a	a	b	b	a	a	-	a	a	b	b	a	b	-	b	a	b	b	a	b	a	a	-	-
SNP0239	1H	5.22486e+08	97.769	a	a	a	b	a	a	b	a	a	a	b	b	a	a	b	b	a	a	b	a	a	a	a	a	b	b	a	a	b	a	a	b	b	a	b	a	b	a	b	b	a	b	a	a	b	b
SNP0240	1H	522792144	99.121	a	b	a	-	a	a	b	a	a	a	b	-	a	a	-	b	a	a	b	a	a	a	a	-	-	b	a	a	b	a	a	b	b	a	b	a	b	a	-	-	a	b	a	a	b	b
SNP0241	1H	522900566	99.121	a	b	a	b	a	a	b	a	a	a	b	b	a	a	b	b	a	a	b	a	a	a	a	a	-	b	a	a	b	a	a	b	b	a	b	a	b	a	b	b	a	b	a	a	b	b
SNP0242	1H	524152970	101.641	a	b	a	b	a	a	b	a	a	a	b	b	a	b	b	b	-	a	-	a	a	a	a	a	b	b	-	a	b	-	a	b	b	a	b	a	b	a	b	b	a	b	a	a	b	a
SNP0243	1H	5.24611e+08	103.072	a	b	a	b	a	a	b	a	a	a	b	b	a	b	b	b	a	a	a	a	a	a	a	a	b	b	a	a	b	a	a	b	b	a	b	a	b	a	b	b	a	b	a	a	b	a
SNP0244	1H	5.25563e+08	103.072	a	b	a	b	a	a	b	a	a	a	b	b	a	b	b	b	a	a	a	a	a	a	a	a	b	b	a	a	b	a	a	b	b	-	b	a	b	-	b	b	a	b	a	a	b	a
SNP0248	1H	526602398	107.128	a	b	a	b	a	a	b	a	a	a	b	b	a	b	b	b	a	-	-	a	a	-	a	-	-	b	a	-	b	a	a	b	b	a	b	a	b	a	b	b	a	b	a	a	b	a
SNP0245	1H	526172945	107.881	a	b	a	b	a	a	b	a	a	a	b	b	a	b	b	b	a	a	a	a	a	a	a	a	a	b	a	a	b	a	a	b	b	a	b	a	b	a	b	b	a	b	a	a	b	a
SNP0246	1H	526174129	107.881	a	b	a	b	a	a	b	a	a	a	b	b	a	b	b	b	a	a	a	a	a	a	a	a	a	b	a	a	b	a	a	b	b	a	b	a	b	a	b	b	a	b	a	a	b	a
SNP0247	1H	5.26398e+08	107.881	a	b	a	b	a	a	b	a	a	a	b	-	a	b	b	b	a	a	a	a	a	a	a	a	a	b	a	a	b	a	a	b	b	a	b	a	b	a	b	b	a	b	a	a	b	a
SNP0249	1H	5.27202e+08	107.881	a	b	a	b	a	a	b	a	a	a	b	b	a	b	b	b	a	a	a	a	a	a	a	a	a	b	a	a	-	a	a	b	b	a	b	a	b	a	b	b	a	b	a	a	b	a
SNP0250	1H	5.2801e+08	107.881	a	b	a	b	a	a	b	a	a	a	b	b	a	b	b	b	-	a	a	a	a	a	a	a	a	b	a	a	b	a	a	b	b	a	b	a	b	a	b	b	a	b	a	a	b	a
SNP0251	1H	528038817	107.881	a	b	a	b	a	a	b	a	a	a	b	b	a	b	b	b	-	a	a	a	a	a	a	a	a	b	a	a	b	a	a	b	b	a	b	a	b	a	b	b	a	b	a	a	b	a
SNP0252	1H	5.28118e+08	107.881	a	b	a	b	a	a	b	a	a	a	b	b	a	b	b	b	a	a	a	a	a	a	a	a	a	b	a	a	b	a	a	b	b	a	b	a	b	a	b	b	a	b	a	-	b	a
SNP0253	1H	528118161	107.881	a	b	a	b	a	a	b	a	a	a	b	b	a	b	b	b	a	a	a	a	a	a	a	a	a	b	a	a	b	a	a	b	b	a	b	a	b	a	b	b	a	b	a	a	b	a
SNP0254	1H	528149130	107.881	-	b	a	b	a	a	b	a	a	a	b	b	a	b	b	b	-	a	a	a	a	a	a	-	a	b	a	a	b	a	a	b	b	a	b	a	b	a	b	b	a	b	a	a	b	a
SNP0255	1H	528256574	107.881	a	b	a	b	a	a	b	a	a	a	b	b	a	b	b	b	a	a	a	a	a	a	a	a	a	b	-	a	b	a	a	b	b	a	b	-	b	a	-	b	a	b	a	a	b	a
SNP0256	1H	5.29975e+08	110.039	a	b	a	b	a	a	b	a	a	a	b	b	a	-	b	b	a	a	-	a	-	a	a	a	a	b	a	a	b	-	-	b	-	a	b	a	b	a	-	b	a	b	a	a	b	a
SNP0257	1H	531729297	115.631	a	b	a	b	a	a	-	a	b	a	b	b	a	b	b	b	a	a	a	a	a	a	a	a	a	b	a	a	b	a	a	b	b	a	b	a	b	a	b	b	a	b	a	-	b	a
SNP0258	1H	531729730	115.631	a	b	a	b	a	a	b	a	b	a	b	b	-	b	b	b	a	a	a	a	a	a	a	a	a	b	a	a	b	a	a	b	b	a	b	a	b	-	b	b	a	b	a	a	b	a
SNP0260	1H	531989061	115.631	a	b	a	b	a	a	b	a	b	a	b	b	a	b	b	b	a	a	-	a	a	a	a	a	a	-	a	a	b	a	a	b	b	a	b	-	b	a	b	b	a	b	a	-	-	a
SNP0259	1H	5.31962e+08	116.666	a	b	a	b	a	a	b	a	b	a	b	b	-	b	b	b	a	a	a	a	a	a	a	a	a	b	a	a	b	a	a	b	b	a	b	a	b	a	b	b	a	b	a	a	b	a
SNP0261	1H	532149626	116.666	-	b	a	b	a	a	b	a	b	-	b	b	a	b	b	b	-	a	a	a	-	a	a	a	a	b	a	a	b	a	a	b	b	a	b	a	b	a	b	b	a	b	a	a	b	-
SNP0262	1H	5.3262e+08	118.354	a	b	-	b	a	a	b	a	b	a	b	b	a	b	b	b	-	a	a	a	a	a	a	a	a	b	-	a	b	a	a	b	b	a	b	a	b	a	b	b	a	b	a	a	b	a
SNP0263	1H	5.32897e+08	119.959	a	b	a	b	a	a	b	a	b	a	b	b	a	b	b	b	-	a	a	a	a	a	a	a	a	b	a	a	b	a	a	b	b	a	b	a	b	a	b	b	a	b	a	a	b	a
SNP0264	1H	534222849	122.608	a	b	a	b	a	a	b	a	b	a	b	b	-	b	b	b	a	a	a	a	a	a	a	a	a	b	a	a	b	a	a	b	b	a	b	a	b	a	b	b	a	b	a	a	b	a
SNP0265	1H	534263606	122.608	a	b	a	b	a	a	b	a	b	a	b	b	a	b	b	b	a	a	a	a	a	a	a	a	a	b	a	a	b	a	a	b	b	a	b	a	b	a	b	b	a	b	a	a	b	a
SNP0266	1H	534655804	122.608	a	b	a	b	a	a	b	a	b	a	b	b	a	b	b	b	a	a	a	a	a	a	a	a	a	b	a	a	b	a	a	b	b	a	b	a	b	a	b	b	a	b	a	a	b	a
SNP0267	1H	535903860	122.608	a	b	a	b	a	a	b	-	b	-	b	b	a	b	b	b	-	a	a	a	a	a	a	-	a	b	-	a	b	a	-	b	b	a	b	a	b	a	b	-	a	b	a	a	b	a
SNP0268	1H	536568027	123.628	a	b	a	b	b	a	b	a	b	b	b	b	a	b	b	b	a	a	a	a	a	a	a	a	a	b	a	a	b	a	a	b	b	a	b	a	b	a	b	b	a	b	a	a	b	a
SNP0269	1H	537215811	123.628	a	b	a	b	b	a	b	a	b	b	b	b	a	b	b	b	a	a	a	a	a	a	a	-	a	b	a	a	b	a	a	b	b	a	b	a	b	a	b	b	a	b	a	a	b	a
SNP0270	1H	537515288	124.424	a	b	a	b	b	a	b	a	b	b	b	b	a	b	b	b	-	a	-	a	a	a	a	a	a	b	a	a	-	a	a	b	b	a	b	a	b	a	b	-	a	b	a	b	b	a
SNP0271	1H	538077614	124.424	a	b	a	b	b	a	b	a	b	b	b	b	-	b	b	b	a	a	a	a	a	a	a	a	a	b	a	a	b	a	a	b	b	a	b	a	b	a	b	b	a	b	a	b	b	a
SNP0272	1H	538131847	124.424	a	b	a	b	b	a	b	a	b	b	b	b	a	b	b	b	-	a	a	a	a	a	a	a	a	b	a	a	b	a	a	b	b	a	b	a	b	a	b	b	a	b	a	b	b	a
SNP0273	1H	538165361	124.424	a	b	a	b	b	a	b	a	b	b	b	b	a	b	b	b	a	a	a	a	a	a	a	a	a	b	a	a	b	a	a	b	b	a	b	a	b	a	b	b	a	b	a	b	b	a
SNP0275	1H	538243974	124.424	a	b	a	b	b	a	b	a	b	b	b	b	a	b	b	b	a	a	a	a	a	a	a	a	a	b	a	a	b	a	a	b	b	a	b	a	b	a	b	b	a	b	a	b	b	a
SNP0276	1H	538409931	124.424	a	b	a	b	b	a	b	a	b	b	b	b	a	b	b	b	a	a	a	a	a	a	a	a	a	b	a	a	b	a	a	b	b	a	-	a	b	a	b	b	a	b	a	b	b	a
SNP0278	1H	538906361	124.424	a	b	a	b	b	a	b	a	b	b	b	b	a	b	b	b	a	a	a	a	a	a	a	a	a	b	a	a	b	a	a	b	b	a	b	a	b	a	b	b	a	b	a	b	b	a
SNP0277	1H	538877848	125.245	a	b	a	b	b	a	b	a	b	b	b	b	a	b	b	b	a	a	a	a	a	a	a	a	a	b	a	a	-	a	a	b	b	a	b	a	b	a	b	b	a	b	a	b	b	a
SNP0279	1H	538906604	125.245	a	b	a	b	b	a	b	a	b	b	b	b	a	b	b	b	-	a	a	a	a	a	a	-	a	b	a	a	b	a	a	b	b	a	b	a	b	a	b	b	a	b	a	-	b	a
SNP0280	1H	538990290	125.245	a	b	a	b	b	a	b	a	b	b	b	b	a	b	b	b	a	-	a	a	a	a	a	-	a	b	a	a	b	a	a	b	b	a	b	a	b	-	b	b	a	b	a	b	b	a
SNP0274	1H	538166951	126.767	a	b	a	b	b	a	b	a	b	b	b	b	a	b	b	b	a	a	a	a	a	a	a	a	a	-	a	a	b	a	a	b	b	a	b	-	b	a	b	b	a	b	a	b	b	a
SNP0281	1H	539273539	126.767	a	b	a	b	b	a	b	a	b	b	b	b	a	b	b	b	-	-	a	a	a	a	a	a	a	b	-	a	b	a	a	b	b	a	b	a	b	a	b	b	a	b	a	b	b	a
SNP0282	1H	539679479	131.552	a	b	a	b	b	a	b	a	b	b	b	b	a	b	b	b	a	a	a	a	a	-	a	a	a	b	a	a	b	a	-	b	b	a	b	a	b	a	b	b	-	b	a	b	b	a
SNP0283	1H	539824211	131.552	a	b	a	b	b	a	b	a	b	b	b	b	a	b	b	b	a	a	a	a	a	a	a	a	a	b	a	a	b	a	a	b	b	a	b	a	b	a	b	b	a	b	a	b	b	a
SNP0284	1H	540583630	131.552	a	b	a	b	b	a	b	a	b	b	b	b	a	b	b	b	a	a	a	b	a	a	a	a	a	b	a	a	b	a	a	b	b	a	b	a	b	a	b	b	a	b	a	b	b	a
SNP0285	1H	540876473	131.552	a	b	a	b	b	a	b	a	b	b	b	b	a	-	b	b	-	a	a	b	a	a	a	a	a	b	a	a	b	-	a	b	b	a	b	a	b	a	b	b	a	b	a	b	b	a
SNP0286	1H	541487693	131.552	a	b	a	b	b	a	-	a	b	b	b	b	a	b	b	b	a	a	a	b	a	a	a	a	a	b	a	a	b	a	a	b	b	a	b	a	b	a	b	b	a	b	a	b	b	a
SNP0287	1H	541878278	131.552	a	b	a	b	b	a	b	a	b	b	b	b	a	b	b	b	a	a	a	b	a	a	a	-	-	b	a	a	b	b	a	b	b	a	b	a	b	a	b	b	a	b	a	b	b	a
SNP0288	1H	542053860	131.552	a	b	a	b	b	a	b	a	b	b	b	b	a	b	b	b	a	a	a	b	a	a	a	a	a	b	a	a	b	b	a	b	b	a	b	a	b	a	b	b	a	b	a	b	b	a
SNP0291	1H	543754153	131.552	a	b	a	b	b	a	b	a	b	b	b	b	a	b	b	b	-	a	a	b	a	a	a	a	a	b	a	a	b	b	a	b	b	a	b	a	b	a	b	b	a	b	a	b	b	a
SNP0292	1H	543754219	131.552	a	b	a	b	b	a	b	a	b	b	b	b	a	b	b	b	a	a	a	b	a	a	a	a	a	b	a	a	b	b	a	b	b	a	b	a	b	a	b	b	a	-	a	b	b	a
SNP0293	1H	543765992	131.552	a	b	a	b	b	a	b	a	b	b	b	b	a	b	b	b	-	a	a	b	a	a	a	a	a	b	a	a	b	b	a	b	b	a	b	a	b	a	b	b	a	b	a	b	b	a
SNP0294	1H	544903472	131.552	a	b	a	b	b	a	b	a	b	b	b	b	a	b	b	b	a	a	a	b	a	a	a	a	a	b	a	a	b	b	a	b	b	a	b	a	b	a	b	b	a	b	a	b	b	a
SNP0295	1H	545008936	131.552	a	b	a	b	b	a	b	a	b	b	b	b	a	b	b	b	a	a	a	-	a	a	a	a	a	b	a	a	b	b	a	b	b	a	b	a	b	a	b	b	a	b	a	-	b	a
SNP0296	1H	545588787	131.552	a	b	-	b	b	a	b	a	b	b	b	b	a	b	b	b	b	b	a	b	a	a	a	a	a	b	a	a	b	b	a	b	b	a	b	a	b	a	b	b	a	b	a	b	b	a
SNP0297	1H	546373306	131.552	a	b	a	b	b	a	b	a	b	b	b	b	a	b	b	b	b	b	a	b	a	a	a	a	a	b	-	a	b	b	a	b	b	a	b	a	b	a	b	b	a	b	a	b	b	a
SNP0298	1H	546837954	131.552	a	b	a	b	b	a	b	a	b	b	b	b	a	b	b	b	b	b	a	b	a	a	a	a	a	b	a	a	b	b	a	b	b	a	b	a	b	a	b	b	a	b	a	b	b	a
SNP0299	1H	546838852	131.552	a	b	a	b	b	a	b	a	b	b	b	b	a	b	b	b	b	b	a	b	a	a	a	a	a	b	a	a	b	b	a	b	b	a	b	a	b	a	b	b	a	b	a	b	b	a
SNP0300	1H	546902574	131.552	a	b	a	b	b	a	b	a	b	b	b	b	a	b	b	b	b	b	a	b	a	a	-	a	a	b	a	a	b	b	a	b	b	a	b	a	b	a	b	b	a	b	a	b	b	a
SNP0301	1H	547173123	131.552	a	b	a	b	b	a	-	a	b	-	b	b	a	b	b	b	b	-	a	b	a	a	a	a	a	b	a	a	-	b	b	-	-	a	b	a	-	a	b	b	a	b	a	-	b	a
SNP0302	1H	547173189	131.552	a	b	a	b	b	a	b	a	b	b	b	b	a	b	b	b	b	b	-	b	a	a	a	a	a	b	a	a	b	-	b	b	b	a	b	a	-	a	b	b	a	b	a	b	b	a
SNP0303	1H	547254210	131.552	a	b	a	b	b	a	b	a	b	b	b	b	a	b	b	b	b	b	a	b	a	a	a	a	a	b	a	a	b	b	b	b	b	a	b	a	b	a	b	b	a	b	a	b	b	a
SNP0304	1H	547258475	131.552	a	b	a	b	b	a	b	a	b	b	b	b	a	b	b	b	b	b	a	b	a	a	a	a	a	b	a	a	b	b	b	b	b	a	b	a	b	a	b	b	a	b	a	b	b	a
SNP0305	1H	547258541	131.552	a	b	a	b	b	a	b	a	b	b	b	b	a	b	b	b	b	b	a	b	a	a	a	a	a	b	a	a	b	b	b	b	b	a	b	a	b	a	b	b	a	b	a	b	b	a
SNP0306	1H	547683755	131.552	a	b	a	b	b	a	b	a	b	b	b	b	a	b	b	b	b	b	a	b	a	a	a	a	a	b	a	a	b	b	b	b	b	a	b	a	b	a	b	b	a	b	a	b	b	a
SNP0307	1H	547761422	131.552	a	b	a	b	b	a	b	a	b	b	b	b	a	b	b	b	b	b	a	b	a	a	a	a	a	b	a	a	b	b	b	b	b	a	b	a	b	a	b	b	a	b	a	b	b	a
SNP0308	1H	548173972	131.552	a	b	a	b	b	a	b	a	b	b	b	b	a	b	b	b	-	b	a	b	a	a	a	a	a	b	a	a	b	b	b	b	b	a	b	a	b	a	b	b	a	b	a	b	b	a
SNP0309	1H	548179445	131.552	a	b	a	b	b	a	b	a	b	b	b	b	a	b	b	b	-	b	a	b	a	a	a	-	-	b	a	a	b	b	b	b	b	a	b	a	b	a	b	b	a	b	a	b	b	a
SNP0310	1H	549323127	131.552	a	b	a	b	b	a	b	a	b	b	b	b	a	b	b	b	b	b	a	b	a	a	a	a	a	b	a	a	b	b	b	b	b	a	b	a	b	a	b	b	a	b	a	b	b	a
SNP0311	1H	549616437	131.552	a	b	a	b	b	a	b	a	b	b	b	b	a	b	b	b	b	b	a	b	a	a	a	a	a	b	a	a	b	b	b	b	b	a	b	a	b	a	b	b	a	b	a	b	b	a
SNP0312	1H	550243377	131.552	a	b	a	b	b	a	b	a	b	b	b	b	a	b	b	b	-	b	a	b	a	a	a	a	a	b	b	a	b	b	b	b	b	a	b	a	b	a	b	b	a	b	a	b	b	a
SNP0313	1H	550262432	131.552	a	b	a	b	b	a	b	a	b	b	b	b	a	b	b	b	-	-	a	-	a	a	a	a	a	b	-	a	b	-	-	b	b	a	b	a	b	a	b	b	a	b	a	b	b	a
SNP0289	1H	543704119	136.815	a	b	a	b	b	a	b	a	b	b	b	b	a	b	b	b	a	a	a	b	a	a	a	a	a	b	a	a	b	b	a	b	b	a	b	a	b	a	b	b	a	b	a	b	b	a
SNP0290	1H	543704180	136.815	a	b	a	b	b	a	b	a	b	b	b	b	a	b	b	b	a	a	a	b	a	a	a	a	a	b	a	a	b	b	a	b	b	a	b	a	b	a	b	b	a	b	a	b	b	a
SNP0314	1H	550307918	145.688	a	b	a	b	b	a	b	a	b	b	b	b	a	b	b	b	b	b	-	b	a	a	a	-	a	b	b	a	b	b	b	b	b	a	b	a	-	a	b	b	a	b	a	b	b	a
SNP0315	1H	550832311	145.688	a	b	a	b	b	a	b	a	b	b	b	b	a	b	b	b	b	b	a	b	a	a	a	a	a	b	b	a	b	b	b	b	b	a	b	a	b	a	b	b	a	b	a	b	b	a
SNP0316	1H	550851167	145.688	a	b	a	b	b	a	b	a	b	b	b	b	a	b	b	b	b	b	-	b	a	a	a	a	-	-	b	-	b	b	b	b	b	a	b	-	b	a	b	b	a	b	a	b	b	a
SNP0317	1H	551525486	145.688	a	b	a	b	b	a	b	a	b	b	b	b	a	b	b	b	b	b	a	b	a	a	a	a	a	b	b	a	b	b	b	b	b	a	b	a	b	a	b	b	a	b	a	b	b	a
SNP0318	1H	551700423	145.688	a	b	a	b	b	a	b	a	b	b	b	b	a	b	b	b	b	b	a	b	a	a	a	-	a	b	b	a	b	b	b	b	b	a	b	a	b	a	b	b	a	b	a	b	b	a
SNP0321	1H	551866795	145.688	a	b	a	b	b	a	b	a	b	b	b	b	a	b	b	b	b	b	a	b	a	a	a	a	a	b	b	a	b	b	b	b	b	a	b	a	b	a	b	b	a	b	a	b	b	a
SNP0322	1H	551866959	145.688	a	b	a	b	b	a	b	a	b	b	b	b	a	b	b	b	b	b	a	b	a	a	a	a	a	b	b	a	b	b	b	b	b	a	b	a	b	a	b	b	a	b	a	b	b	a
SNP0319	1H	551858720	147.313	a	b	a	b	b	a	b	a	b	b	b	b	a	b	b	b	b	b	a	b	a	a	a	a	a	b	b	a	b	b	b	b	b	a	b	a	b	a	b	b	a	b	a	b	b	a
SNP0320	1H	551858720	147.313	a	b	a	b	b	a	b	a	b	b	b	b	a	b	b	b	b	b	-	b	a	-	a	a	a	b	b	a	b	b	b	b	b	a	b	a	b	a	b	b	a	b	a	b	b	a
SNP0323	1H	553944786	149.565	a	b	a	b	b	a	-	b	b	b	b	b	a	b	b	b	-	b	a	b	a	a	a	a	a	b	b	a	b	b	b	b	b	a	b	a	b	a	b	b	a	b	a	b	b	a
SNP0324	1H	554277857	149.565	a	b	a	b	b	a	b	b	b	b	b	b	a	b	b	b	-	b	a	b	a	a	a	a	a	b	b	a	b	b	b	b	b	a	b	a	b	a	b	b	a	b	a	-	b	a
SNP0325	1H	556441168	150.615	a	b	a	b	b	a	b	b	b	b	b	b	a	b	b	b	b	b	a	b	a	a	a	a	a	b	b	a	b	b	b	b	b	a	b	a	b	a	b	b	a	b	a	b	b	a
SNP0326	1H	558136613	150.615	a	b	a	b	b	a	b	b	b	b	b	b	a	b	b	b	b	b	a	b	a	a	a	a	a	b	b	a	b	b	b	b	b	a	b	a	b	a	b	b	a	b	a	b	b	a
SNP0327	1H	558137120	150.615	a	b	a	b	b	a	b	b	b	b	b	b	a	b	b	b	b	b	a	b	a	a	a	a	a	b	b	a	b	b	b	b	b	a	b	a	b	a	b	b	a	b	a	b	b	a
SNP0328	1H	558222535	150.615	a	b	a	b	b	a	b	b	b	b	b	b	a	b	b	b	-	b	a	b	a	a	a	a	a	b	b	a	-	-	b	b	b	a	b	a	b	a	b	b	a	b	a	b	b	a
SNP0329	1H	558227463	150.615	a	b	a	b	b	a	b	b	b	b	b	b	a	b	-	b	-	-	a	-	a	a	a	a	a	b	b	a	b	-	b	b	b	a	b	a	b	a	-	b	a	b	a	b	b	a
SNP0330	1H	558227463	150.615	a	b	a	b	b	a	b	b	b	b	b	b	a	b	b	b	b	b	a	b	a	a	a	a	a	b	b	a	b	b	-	b	b	a	b	a	b	a	b	b	a	b	a	b	b	a
SNP0331	2H	1319974	0	a	a	b	b	a	b	b	a	a	a	a	b	a	a	a	a	a	a	b	b	b	b	a	a	a	b	b	a	a	b	b	a	a	a	a	a	b	a	a	b	a	b	b	b	b	a
SNP0332	2H	1320025	0	a	a	b	b	a	b	b	a	a	a	a	b	a	a	a	a	-	a	b	b	b	b	a	a	a	b	b	a	a	b	b	a	a	a	a	a	b	a	a	b	a	b	b	b	b	a
SNP0333	2H	1366548	0	a	a	b	b	a	b	b	a	a	a	a	b	a	a	a	a	a	a	b	b	b	b	a	-	a	b	b	a	-	b	b	a	a	a	a	a	b	a	a	b	a	b	b	b	b	a
SNP0335	2H	1381140	0	a	a	b	b	a	b	b	a	a	a	a	b	a	a	a	a	a	a	b	b	b	b	a	a	a	b	b	a	a	b	b	a	a	a	a	a	b	a	a	b	a	b	b	b	b	a
SNP0334	2H	1366548	1.061	a	a	b	b	a	b	b	a	a	a	a	b	a	a	a	a	a	a	b	b	b	b	a	a	a	b	b	a	a	b	b	a	a	a	a	a	b	a	a	b	a	b	b	b	b	a
SNP0336	2H	1738932	1.061	a	a	b	b	a	b	b	a	a	a	a	b	-	a	a	a	-	a	-	b	b	b	a	a	a	b	b	a	a	-	b	-	a	a	a	a	b	a	a	b	a	b	b	-	b	a
SNP0337	2H	1767180	1.061	a	a	b	b	a	b	b	a	a	a	a	b	a	a	a	a	a	a	-	b	b	b	a	a	a	b	b	a	a	b	b	a	-	a	a	a	b	-	a	b	a	-	b	b	b	a
SNP0338	2H	6027294	4.515	a	a	b	b	a	b	b	a	a	a	a	b	a	a	a	a	a	a	b	b	b	b	a	a	a	b	b	a	a	b	b	a	a	a	a	a	b	a	a	a	a	b	b	b	b	a
SNP0339	2H	6341925	4.515	a	a	b	b	a	b	b	a	a	a	a	b	a	a	a	a	a	a	b	b	b	b	a	a	a	b	b	a	a	b	b	a	a	a	a	a	b	a	a	a	a	b	b	b	b	a
SNP0340	2H	8944262	7.077	a	a	b	b	a	b	b	a	a	a	a	-	a	a	a	a	-	a	b	b	b	b	a	-	a	b	b	-	a	b	b	a	a	a	a	a	b	a	-	a	a	-	b	b	b	a
SNP0341	2H	8944262	7.077	a	a	b	b	a	b	b	a	a	a	a	b	a	a	a	a	a	a	b	b	b	b	a	a	a	b	b	a	a	b	b	a	a	a	a	a	b	a	a	a	a	a	b	b	b	a
SNP0342	2H	9026475	7.077	a	a	b	b	a	b	b	a	a	a	a	b	a	a	a	a	a	a	b	b	b	b	a	-	a	b	b	a	-	-	b	-	a	a	a	-	b	a	a	a	a	a	b	b	b	a
SNP0343	2H	10898658	9.211	a	a	b	b	a	b	b	a	a	a	a	b	a	a	a	-	a	a	b	b	b	b	a	a	a	b	b	a	a	-	b	a	a	a	a	b	b	a	a	a	a	a	b	b	b	a
SNP0344	2H	11795480	14.052	a	a	b	b	a	b	a	a	a	a	a	b	a	a	a	b	a	a	b	b	b	b	a	a	a	b	b	a	a	b	a	a	a	a	a	b	b	b	a	a	a	a	b	b	b	a
SNP0345	2H	11898425	14.052	a	a	b	b	a	b	a	a	a	a	a	b	a	a	a	b	a	a	b	b	b	b	a	a	a	b	b	a	a	b	a	a	a	a	a	b	b	b	a	a	a	a	b	-	b	a
SNP0346	2H	12012736	16.748	a	a	b	b	a	b	a	a	a	a	a	b	a	a	a	b	a	a	b	b	b	b	a	a	a	b	b	a	a	b	a	a	a	a	-	-	-	b	a	a	a	a	b	b	b	a
SNP0347	2H	12600237	20.881	a	a	b	b	a	b	a	a	a	-	a	b	a	a	a	b	a	a	-	a	b	b	a	a	a	b	b	a	a	b	a	a	a	a	a	b	b	b	a	a	a	a	b	b	b	a
SNP0348	2H	13249079	22.554	a	a	b	b	a	b	a	a	a	a	a	b	a	a	a	b	a	a	b	a	b	b	a	b	a	b	b	a	a	b	a	a	a	a	a	b	b	b	-	a	a	a	b	b	b	a
SNP0349	2H	13316414	22.554	a	a	b	b	a	b	a	a	a	a	a	b	a	a	a	b	a	a	b	a	b	b	a	b	a	b	b	a	a	b	a	a	a	a	a	b	b	b	a	a	a	a	b	b	b	a
SNP0350	2H	14052179	23.326	a	a	b	b	a	b	a	a	a	a	a	b	a	a	a	-	a	a	b	a	b	b	a	b	a	b	b	a	a	b	a	a	a	a	a	b	b	b	a	a	a	a	b	b	b	a
SNP0351	2H	16827527	28.989	b	a	b	b	a	b	a	a	a	a	a	a	a	a	a	b	-	b	b	a	b	b	a	b	a	b	b	a	a	b	a	a	-	a	a	b	a	b	a	a	a	a	b	b	b	a
SNP0352	2H	17049012	28.989	b	a	b	b	a	b	a	a	a	a	a	a	a	a	a	b	a	b	b	a	b	b	a	b	a	b	b	a	a	b	a	a	a	a	a	b	a	b	a	a	a	a	b	b	b	a
SNP0353	2H	17049160	28.989	b	a	b	b	a	b	a	a	a	a	a	a	a	a	a	b	a	b	b	a	b	b	a	b	a	b	b	a	a	b	a	a	a	a	a	b	a	b	a	a	a	a	b	b	b	a
SNP0354	2H	17134247	28.989	b	a	b	b	a	b	a	a	a	a	a	a	a	a	a	b	a	b	b	a	b	b	a	b	a	b	b	a	a	b	a	a	a	a	a	b	a	b	a	a	a	a	b	b	b	a
SNP0355	2H	18754636	28.989	b	a	b	b	a	b	a	a	a	a	a	a	a	a	a	b	a	b	b	a	b	b	a	b	a	b	b	a	a	b	a	a	a	a	a	b	a	b	a	a	a	a	b	b	b	a
SNP0356	2H	18808179	28.989	b	a	b	b	a	b	a	a	a	a	a	a	a	a	a	b	-	b	b	a	b	b	a	b	a	b	b	a	a	b	a	a	a	a	a	b	a	b	a	a	a	a	b	-	b	a
SNP0357	2H	19218070	29.984	b	a	b	b	a	b	a	a	a	a	a	a	a	a	a	b	-	b	b	a	b	b	a	b	a	b	b	a	a	b	a	-	a	a	a	b	a	b	-	a	a	a	b	b	b	a
SNP0358	2H	19328000	29.984	b	a	b	b	a	b	a	a	a	a	a	a	a	a	a	b	a	b	b	a	b	b	a	b	a	b	b	a	a	b	a	a	a	a	a	b	a	b	a	a	a	a	b	b	b	a
SNP0359	2H	22303804	33.507	b	a	b	b	a	b	a	a	a	a	a	a	a	a	b	b	a	b	b	a	b	b	a	b	a	b	b	b	a	b	a	a	a	a	a	b	a	b	a	a	a	a	b	b	b	a
SNP0360	2H	22444659	33.507	b	a	b	b	a	b	a	a	a	a	a	a	a	a	b	b	a	b	b	a	b	b	a	b	a	b	b	b	a	b	a	a	a	a	a	b	a	b	a	a	a	a	b	b	b	a
SNP0361	2H	23012170	33.507	b	a	b	b	a	b	a	a	a	a	a	a	a	a	b	b	a	b	b	a	b	b	a	b	a	b	b	b	a	b	a	a	a	a	a	b	a	b	a	a	a	a	b	b	b	a
SNP0362	2H	23336345	33.507	b	a	b	b	a	b	a	a	a	a	a	a	a	a	b	b	a	b	b	a	b	b	a	b	a	b	b	b	a	b	a	a	a	a	a	b	a	b	a	a	a	a	b	b	b	a
SNP0364	2H	26387275	36.761	b	a	b	b	a	b	a	a	a	a	a	a	a	a	b	b	a	b	b	a	b	b	b	b	a	b	b	b	a	b	a	a	a	-	a	b	a	b	a	a	a	a	b	b	b	a
SNP0363	2H	26387275	37.417	b	a	b	b	a	b	a	a	a	a	a	a	a	a	b	b	a	b	b	a	b	b	b	b	a	b	b	b	a	b	a	a	a	a	a	b	a	b	a	a	a	a	b	-	b	a
SNP0365	2H	26956954	37.417	b	a	b	b	a	b	a	a	a	a	a	a	a	a	b	b	a	b	b	a	b	b	b	b	a	b	b	b	a	b	a	a	a	a	a	b	a	b	a	a	a	a	b	a	b	a
SNP0366	2H	27273069	37.417	b	a	b	b	a	b	a	a	a	a	a	a	a	a	b	b	a	b	b	a	b	b	b	b	a	b	b	b	a	b	a	a	a	a	a	b	a	b	a	a	-	a	b	a	b	a
SNP0367	2H	27389162	37.417	b	a	b	b	a	b	a	a	a	-	a	a	a	a	b	b	a	b	b	a	b	b	b	-	a	b	b	b	a	b	a	a	a	-	-	b	a	b	a	-	a	a	b	a	b	a
SNP0368	2H	28452655	37.417	b	a	b	b	a	b	a	a	a	a	a	a	a	a	b	b	a	b	b	a	b	b	b	b	a	b	b	b	a	b	a	a	a	a	a	b	a	b	a	a	a	a	b	a	b	a
SNP0369	2H	28614090	37.417	b	a	b	b	a	b	a	a	a	a	a	a	a	a	b	b	a	b	b	a	b	b	-	b	a	b	b	b	a	b	a	a	a	a	a	b	a	b	a	a	a	a	b	a	b	a
SNP0370	2H	28777208	37.417	b	a	b	b	a	b	a	a	a	a	a	a	a	a	b	b	a	b	b	a	b	b	b	b	a	b	b	b	a	b	a	a	a	a	a	b	a	b	a	a	a	a	b	a	b	a
SNP0371	2H	28938807	37.417	b	a	b	b	a	b	a	a	a	a	a	a	a	a	b	b	a	b	b	a	b	b	b	b	a	b	b	b	a	b	a	a	a	a	a	b	a	b	a	a	a	a	b	a	b	a
SNP0372	2H	29303291	39.439	b	a	-	b	a	b	a	a	a	a	a	a	a	a	b	b	-	b	b	a	b	b	b	b	b	b	b	b	a	b	a	-	a	a	a	b	a	b	a	-	a	a	b	a	b	-
SNP0373	2H	29454443	40.21	b	a	b	b	a	b	a	a	a	a	a	a	a	a	b	b	a	b	b	a	b	b	b	b	a	b	b	b	a	b	a	a	a	a	a	b	a	b	a	a	a	a	b	a	b	a
SNP0374	2H	30099682	43.521	b	a	b	b	a	b	a	a	a	a	a	a	a	a	b	b	a	b	b	a	b	a	b	b	a	b	b	b	a	b	a	a	a	a	a	b	a	b	a	a	a	a	a	a	b	a
SNP0375	2H	31462677	44.828	b	a	b	b	a	b	a	a	a	a	a	a	a	a	b	b	b	b	b	a	b	a	b	b	a	b	b	b	a	b	a	a	a	a	a	b	a	b	a	a	a	a	a	a	b	a
SNP0376	2H	3.22961e+07	45.477	b	a	b	b	a	b	a	a	a	a	a	a	a	a	b	b	b	b	b	a	b	a	b	b	a	b	b	b	a	b	a	a	a	b	a	b	a	b	a	a	a	a	a	a	b	a
SNP0377	2H	32344194	45.477	b	a	b	b	a	b	a	a	a	a	a	a	a	a	b	b	b	b	b	a	b	a	b	b	a	b	b	b	a	b	a	a	a	b	a	b	a	b	a	a	a	a	a	a	b	a
SNP0378	2H	32428903	45.477	b	a	b	b	a	b	a	a	a	a	a	a	a	a	b	b	b	b	b	a	b	a	b	b	a	b	b	b	a	b	a	a	a	b	a	b	a	b	a	a	a	a	a	a	b	a
SNP0379	2H	32543061	46.128	b	a	b	b	a	b	a	a	a	a	a	a	a	a	b	b	b	b	b	a	b	a	b	b	a	b	b	b	a	b	a	a	a	b	a	b	a	b	a	a	a	a	a	a	b	a
SNP0380	2H	32543849	46.128	b	a	b	b	a	b	a	a	a	a	a	a	a	a	b	b	b	b	b	a	b	a	b	b	-	b	b	b	a	b	a	a	a	b	a	b	a	b	a	a	a	a	a	a	b	a
SNP0381	2H	3.25452e+07	46.128	b	a	b	b	a	b	a	a	a	a	a	a	a	a	b	b	b	b	b	a	b	a	b	b	a	b	b	b	a	b	a	a	a	b	a	b	a	b	a	a	a	a	a	a	b	a
SNP0382	2H	32743198	46.128	b	a	b	b	a	b	a	a	a	a	a	a	a	a	b	b	b	b	b	a	b	a	b	b	a	b	b	b	a	b	a	a	a	b	a	b	a	b	a	a	a	a	a	a	b	a
SNP0383	2H	3.32108e+07	46.128	b	a	b	b	a	b	a	a	a	a	a	a	a	a	b	b	b	b	b	a	b	a	b	b	a	b	b	b	a	-	a	a	a	b	a	b	a	b	a	a	a	a	a	a	b	a
SNP0384	2H	3.32108e+07	46.128	b	a	b	b	a	b	a	a	a	a	a	a	a	a	b	b	b	b	-	a	b	a	b	b	a	b	b	b	a	b	a	a	a	b	a	b	a	b	a	a	a	a	a	a	b	a
SNP0385	2H	33210909	46.128	b	a	b	b	a	b	a	a	a	a	a	a	a	a	b	b	b	b	b	a	b	a	b	b	a	b	b	b	a	b	a	a	a	b	a	b	a	b	a	a	a	a	a	a	b	a
SNP0386	2H	33281318	46.128	b	a	b	b	a	-	a	a	a	a	a	a	a	a	b	b	b	b	b	a	b	a	b	b	a	b	b	b	a	b	a	a	a	b	a	b	a	b	a	a	a	a	a	a	b	a
SNP0387	2H	33291241	46.791	b	a	b	b	a	b	a	a	a	a	a	a	a	a	b	b	b	b	b	a	a	a	b	b	a	b	b	b	a	b	a	a	a	b	a	b	a	b	a	a	a	a	a	a	b	a
SNP0388	2H	33892498	46.791	b	a	b	b	a	b	a	a	a	a	a	a	a	a	b	b	b	-	-	a	a	a	b	b	-	b	b	-	a	-	a	a	a	-	a	-	-	b	a	a	a	a	a	a	b	-
SNP0389	2H	34411063	48.115	b	a	b	b	a	b	a	a	a	a	a	a	a	a	b	b	b	b	b	a	a	a	b	a	a	b	b	b	a	b	a	a	a	b	a	b	a	b	a	a	a	a	a	a	b	a
SNP0391	2H	34875974	48.115	b	a	b	b	a	b	a	a	a	a	a	a	a	a	b	b	b	b	b	a	a	a	-	a	a	b	b	b	a	b	a	a	a	b	a	b	-	b	-	a	a	a	a	-	-	a
SNP0392	2H	35066746	48.115	b	a	b	b	a	b	a	a	a	a	a	a	a	a	b	b	b	b	b	a	a	a	b	a	a	-	b	b	a	b	a	a	a	b	a	b	a	b	a	a	a	a	a	a	b	a
SNP0393	2H	36337393	49.466	b	a	b	b	a	b	a	a	a	a	a	a	a	a	b	b	b	b	b	a	a	a	b	a	a	b	b	b	a	b	a	a	a	b	a	b	a	b	a	a	a	a	a	a	b	a
SNP0394	2H	36682253	50.804	b	a	b	a	a	b	a	a	a	a	a	a	a	a	b	b	b	-	b	a	a	a	b	a	a	b	b	b	a	b	a	a	a	b	a	b	a	b	a	a	a	a	a	a	b	a
SNP0395	2H	37788980	50.804	b	a	b	a	a	b	a	a	a	a	a	a	a	a	b	b	-	b	b	a	a	a	b	a	a	b	b	b	a	b	a	a	a	b	-	b	a	b	-	a	a	a	-	a	b	a
SNP0396	2H	37887071	50.804	b	a	b	a	a	b	a	a	a	a	a	a	a	a	b	b	-	b	b	-	a	a	b	a	a	b	b	b	a	b	a	a	a	b	a	-	a	b	-	a	a	a	a	-	b	a
SNP0397	2H	37888352	50.804	b	a	b	a	a	b	a	a	a	a	a	a	a	a	b	b	b	b	b	a	a	a	b	a	a	b	b	b	a	b	a	a	a	b	a	b	a	b	a	a	a	a	a	a	b	a
SNP0398	2H	38602931	52.248	b	a	b	a	a	b	a	a	a	a	a	a	a	a	b	b	-	b	b	a	a	a	b	a	a	b	b	b	a	b	a	a	a	b	b	b	a	b	a	a	a	a	a	a	b	a
SNP0399	2H	39913960	53.174	b	a	b	a	a	b	a	a	a	a	a	a	a	a	b	b	b	b	b	a	a	a	b	a	a	b	b	b	a	b	a	a	a	b	b	b	a	b	a	-	a	a	a	a	b	a
SNP0400	2H	42200054	54.151	b	a	b	a	a	b	a	a	a	a	a	a	a	a	b	b	b	b	b	a	a	a	b	a	a	b	b	b	a	b	a	a	a	b	b	b	a	b	a	a	a	a	a	a	b	a
SNP0401	2H	42697339	54.151	b	a	b	a	a	b	a	a	a	a	a	a	a	a	b	b	b	b	b	a	a	a	b	a	a	b	b	b	a	b	a	a	a	b	b	b	a	b	a	-	a	a	a	a	b	a
SNP0402	2H	43043425	55.135	b	a	b	a	a	b	a	a	a	a	a	a	a	a	b	b	-	b	b	a	a	a	b	-	a	b	b	b	a	b	a	a	a	b	b	b	a	-	a	a	a	a	a	a	b	-
SNP0403	2H	44648661	55.135	b	a	b	a	a	b	a	a	a	a	a	a	a	a	b	b	b	b	b	a	a	a	b	a	a	b	b	b	a	b	a	a	a	b	b	b	a	b	a	a	a	a	a	a	b	a
SNP0404	2H	46763367	57.407	b	a	b	a	a	b	a	a	a	a	a	a	a	a	b	b	b	b	b	a	a	a	b	a	a	b	b	b	a	b	a	a	a	b	b	b	a	b	a	a	a	a	a	a	b	a
SNP0405	2H	46763433	57.407	b	a	b	a	a	b	a	a	a	a	a	a	a	a	b	b	b	b	b	a	a	a	b	a	a	b	b	b	a	b	a	a	a	b	b	-	a	b	a	a	a	a	a	a	b	a
SNP0406	2H	49285763	58.736	b	a	b	a	a	b	a	a	a	a	a	a	a	a	b	b	b	-	b	a	a	a	b	a	a	b	b	b	a	b	a	a	a	b	b	b	a	b	a	a	a	a	a	a	b	-
SNP0407	2H	52538739	60.066	b	a	b	a	a	b	a	a	a	a	a	a	a	a	b	b	b	-	-	a	a	a	b	a	a	a	b	-	a	b	a	a	a	b	b	-	a	b	a	a	a	a	a	a	b	a
SNP0408	2H	52929269	60.715	b	a	b	a	a	b	a	a	a	a	a	a	a	a	b	b	b	b	b	a	a	a	b	a	a	a	b	b	a	b	a	a	a	b	b	b	a	b	a	a	a	a	a	a	b	a
SNP0409	2H	54263784	60.715	b	a	b	a	a	b	a	a	a	a	a	a	a	a	b	b	b	b	b	a	a	a	b	a	a	a	b	b	a	b	a	a	a	b	b	b	a	b	a	a	a	a	a	a	b	a
SNP0410	2H	55705760	60.715	b	a	b	a	a	b	a	a	a	a	a	a	a	a	b	b	b	b	b	a	a	a	b	a	a	a	-	b	a	b	a	a	a	b	b	b	a	b	a	a	a	a	a	a	b	a
SNP0411	2H	57663330	61.382	b	a	b	a	a	b	a	a	a	a	a	a	a	a	b	b	b	b	b	a	a	a	b	a	a	a	b	b	a	b	a	a	a	b	b	b	a	b	a	a	a	a	a	a	b	a
SNP0412	2H	57663408	61.382	b	a	b	a	a	b	a	a	a	a	a	a	a	a	b	b	-	b	b	a	a	a	b	a	a	a	b	b	a	b	a	a	a	b	b	b	a	b	a	a	a	a	a	a	b	a
SNP0413	2H	58543734	61.382	b	a	b	a	a	b	a	a	a	a	a	a	a	a	b	b	b	b	b	a	a	a	b	a	-	a	b	b	a	b	a	a	a	b	b	b	a	b	a	a	a	a	-	a	b	a
SNP0414	2H	58543746	61.382	b	a	b	a	a	b	a	a	a	a	a	a	a	a	b	b	-	b	b	a	a	a	b	a	a	a	b	b	a	b	a	a	a	b	b	b	a	b	a	a	a	a	a	a	b	a
SNP0415	2H	58720593	61.382	b	a	b	a	a	b	a	a	a	a	a	a	a	a	b	b	b	b	b	a	a	a	b	a	a	a	b	b	a	b	a	a	a	b	b	b	a	b	a	a	a	a	a	a	b	a
SNP0416	2H	58967825	61.382	b	a	b	a	a	b	a	a	a	a	a	a	a	a	b	b	b	b	b	a	a	a	b	a	a	a	b	b	a	b	a	a	a	b	b	b	a	b	a	a	a	a	a	a	b	a
SNP0390	2H	34635769	62.091	b	a	b	-	a	b	a	a	a	a	a	a	a	a	b	b	b	b	b	a	a	a	b	a	a	-	b	b	a	b	a	a	a	b	-	b	a	b	a	a	a	a	a	a	b	a
SNP0417	2H	59207529	62.091	b	a	b	a	a	b	a	a	a	a	a	a	a	a	b	b	b	b	b	a	a	a	b	a	a	a	b	-	a	b	a	a	a	b	b	b	a	b	a	a	-	a	a	a	b	a
SNP0418	2H	59246585	62.091	b	a	b	a	a	b	a	a	a	a	a	a	a	a	b	b	b	b	b	a	a	a	b	-	a	a	b	b	a	b	a	a	a	b	b	b	a	b	a	a	a	a	a	a	b	a
SNP0419	2H	63018342	62.826	b	a	b	a	a	b	a	a	a	a	a	a	a	a	b	b	b	b	-	a	a	a	-	a	a	a	b	b	a	b	a	a	a	-	b	-	a	-	a	a	a	a	a	a	b	a
SNP0420	2H	63222447	62.826	b	a	b	a	a	b	a	a	a	a	a	a	a	a	b	-	b	b	b	a	a	a	b	a	a	a	b	b	a	b	a	a	a	b	b	b	a	b	a	-	a	a	a	a	b	a
SNP0421	2H	6.55257e+07	63.605	-	a	b	a	a	b	a	a	a	a	a	a	a	a	b	b	b	b	b	a	a	a	b	a	a	a	b	b	a	b	a	a	a	b	b	b	a	b	a	a	a	a	a	a	b	a
SNP0422	2H	65529702	63.605	b	a	b	a	a	b	a	a	a	a	a	a	a	a	b	b	b	b	b	a	a	a	b	a	a	a	b	b	a	b	a	a	a	b	b	b	a	b	a	a	a	a	a	a	b	a
SNP0423	2H	66004621	63.605	b	a	b	a	a	b	a	a	a	a	a	a	a	a	b	b	b	b	b	a	a	a	b	a	a	a	b	b	a	b	a	a	a	b	b	b	a	b	a	a	a	a	a	a	b	a
SNP0424	2H	68632985	63.605	b	a	b	a	a	b	a	a	a	a	a	a	a	a	b	b	b	b	b	a	a	a	b	a	a	a	b	b	a	b	a	a	a	b	b	b	a	b	a	a	a	a	a	a	b	a
SNP0426	2H	69759049	63.605	b	a	b	a	a	b	a	a	a	a	a	a	a	a	b	b	b	b	b	a	a	a	b	a	a	a	b	b	a	b	a	a	a	b	b	b	a	b	a	a	a	a	a	a	b	a
SNP0427	2H	69856934	63.605	b	a	b	a	a	b	a	a	a	a	a	a	a	a	b	b	-	b	b	a	a	a	b	a	a	a	b	b	a	b	a	a	a	b	b	b	a	b	a	a	a	a	a	a	b	-
SNP0428	2H	69924021	63.605	b	a	b	a	a	b	a	a	a	a	a	a	a	a	b	b	b	b	b	a	a	a	b	a	a	a	b	b	a	b	a	a	a	b	b	b	a	b	a	a	a	a	a	a	b	a
SNP0430	2H	71173309	63.605	b	a	b	a	a	b	a	a	a	a	a	a	a	a	b	b	b	b	b	a	a	a	b	a	a	a	b	b	a	b	a	a	a	b	b	b	a	b	a	a	a	a	a	a	b	a
SNP0429	2H	69924062	64.423	b	a	b	a	a	b	a	a	a	a	a	a	a	a	b	b	b	b	b	a	a	a	b	a	a	a	b	b	a	b	a	a	a	b	b	b	a	b	a	a	a	a	a	a	b	a
SNP0431	2H	72345231	64.423	b	a	b	a	a	b	a	a	a	a	a	a	a	a	b	b	b	b	b	a	a	a	-	a	a	a	b	b	a	b	a	a	a	b	b	b	a	b	a	a	a	a	a	a	b	a
SNP0432	2H	72348484	64.423	b	a	b	a	a	b	a	a	a	a	a	a	a	a	b	b	b	b	b	a	a	a	b	a	a	a	b	b	a	b	a	a	a	b	b	b	a	b	a	a	a	a	a	a	b	a
SNP0433	2H	73150075	64.423	b	a	b	a	a	b	a	a	a	a	a	a	a	a	b	b	b	b	b	a	a	a	b	a	a	a	b	b	a	b	a	a	a	b	b	b	a	b	a	a	a	a	a	a	b	a
SNP0434	2H	73938164	64.423	b	a	b	a	a	b	a	a	a	a	a	a	a	a	b	b	b	b	b	a	a	a	b	a	a	a	b	b	a	b	a	a	a	b	b	b	a	b	a	a	a	a	a	a	b	a
SNP0435	2H	73995369	64.423	b	a	b	a	a	b	a	a	a	a	a	a	a	a	b	b	b	b	b	a	a	a	b	a	a	a	b	b	a	b	a	a	a	b	b	b	a	b	a	a	a	a	a	a	b	a
SNP0437	2H	79311051	64.423	b	a	b	a	a	b	a	a	a	a	a	a	a	a	b	-	b	b	b	a	a	a	b	a	a	a	b	b	-	b	a	a	a	b	b	b	a	-	a	a	a	a	a	a	b	a
SNP0438	2H	79368642	64.423	b	a	b	a	a	b	a	a	a	a	a	a	a	a	b	b	-	b	-	a	a	a	b	a	a	a	b	b	a	b	a	a	a	b	-	b	a	b	a	a	a	a	a	a	b	a
SNP0439	2H	84311814	65.256	b	a	b	a	a	b	a	a	a	a	a	a	a	a	b	b	b	b	b	a	a	a	b	a	a	a	b	b	a	b	a	a	a	b	b	b	a	b	a	a	a	a	a	b	b	a
SNP0440	2H	84311814	65.256	b	a	b	a	a	b	a	a	a	a	a	a	a	a	b	b	b	b	b	a	a	a	b	a	a	a	b	b	a	b	a	a	a	b	b	b	a	b	a	a	a	a	a	b	b	a
SNP0441	2H	91068962	65.256	b	a	b	a	a	b	a	a	a	a	a	a	a	a	b	b	b	b	b	a	a	a	b	a	a	a	b	b	a	b	a	a	a	b	b	b	a	b	a	a	a	a	a	b	b	a
SNP0442	2H	93818439	66.729	b	a	b	a	a	b	a	a	a	a	a	a	a	a	b	b	b	b	b	a	a	a	b	a	b	a	b	b	a	b	a	a	a	b	b	b	a	b	a	a	a	a	a	b	b	a
SNP0443	2H	94761366	66.729	b	a	b	a	a	b	a	a	a	a	a	a	a	a	b	b	b	b	b	a	a	a	b	a	b	a	b	b	a	-	a	a	a	b	-	b	a	b	a	a	a	a	a	-	b	a
SNP0444	2H	94766270	66.729	b	a	b	a	a	b	a	a	a	a	a	a	a	a	b	b	-	b	b	a	a	a	b	a	b	a	b	b	a	-	a	a	a	b	b	-	-	b	a	a	a	a	a	b	b	-
SNP0436	2H	78190036	67.613	b	a	b	a	a	b	a	a	a	a	a	a	a	a	b	b	b	b	b	a	a	a	b	-	-	a	b	b	a	b	a	a	a	b	b	b	a	b	a	a	a	a	a	-	b	a
SNP0445	2H	95814870	67.613	b	a	b	a	a	b	a	a	a	a	a	a	a	a	b	-	b	b	b	a	a	a	b	a	b	a	b	b	a	b	a	a	a	b	b	b	a	b	a	a	a	a	a	b	b	a
SNP0446	2H	102392898	67.613	b	a	b	a	a	b	a	a	a	a	a	a	a	a	b	b	b	b	b	a	a	a	b	a	b	a	b	b	a	b	a	a	a	b	b	b	a	b	a	a	a	a	a	b	b	a
SNP0447	2H	110055453	67.613	b	a	b	a	a	b	a	a	a	a	a	a	a	a	b	b	b	b	b	a	a	a	b	a	b	a	b	b	a	b	a	a	a	b	b	b	a	b	a	a	a	a	a	b	b	a
SNP0448	2H	110645558	68.65	b	a	b	a	a	b	a	a	a	a	a	a	a	a	b	b	b	b	b	a	a	a	b	a	b	a	b	b	a	b	a	a	a	b	b	b	a	b	a	a	a	a	a	b	b	a
SNP0449	2H	113060985	68.65	b	a	b	a	a	b	a	a	a	a	a	a	a	a	b	b	b	b	b	a	a	a	b	a	-	a	b	b	a	b	a	a	a	b	b	b	a	b	a	a	a	a	a	b	b	a
SNP0450	2H	113117930	68.65	-	a	b	a	a	b	a	a	a	a	a	a	a	a	b	b	b	b	b	a	a	a	b	a	b	a	b	b	a	b	a	a	a	b	b	b	a	b	a	a	a	a	a	b	b	a
SNP0451	2H	113636611	68.65	b	a	b	a	a	b	a	a	a	a	a	a	a	a	b	b	b	b	b	a	a	a	b	a	b	-	b	b	a	b	a	a	a	b	b	b	a	b	a	a	a	a	a	b	b	a
SNP0452	2H	116301296	68.65	b	a	b	a	a	b	a	a	a	a	a	a	a	a	b	b	b	b	b	a	a	a	b	a	b	a	b	b	a	b	a	a	a	b	b	b	a	b	a	a	a	a	a	b	b	a
SNP0453	2H	116318283	68.65	b	a	b	a	a	b	a	a	a	a	a	a	a	a	b	b	b	b	b	a	a	a	b	a	b	a	b	b	a	b	a	a	a	b	b	b	a	b	a	a	a	a	a	b	b	a
SNP0454	2H	116791638	68.65	b	a	b	a	a	b	a	a	a	a	a	-	a	a	b	b	b	b	b	a	a	a	b	-	-	a	b	b	-	-	a	a	a	b	b	b	a	b	-	a	a	-	-	b	b	a
SNP0455	2H	119494523	68.65	b	a	b	-	a	b	a	a	a	a	a	a	-	a	b	b	b	b	-	a	a	a	b	a	b	a	b	b	a	b	a	a	a	b	b	b	a	b	a	a	a	a	a	b	b	a
SNP0456	2H	119855562	68.65	b	a	b	a	a	b	a	a	a	a	a	a	a	a	b	b	b	b	b	a	a	a	b	a	b	a	b	b	a	b	a	a	a	b	b	b	a	b	a	a	a	a	a	b	b	a
SNP0463	2H	133424011	73.013	b	a	b	a	b	b	a	a	a	a	a	a	a	a	b	b	b	b	b	a	a	a	b	-	b	a	b	b	a	b	a	a	a	b	b	b	a	b	a	a	a	a	a	b	b	a
SNP0461	2H	132808009	74.029	b	a	b	a	b	b	a	a	a	a	a	a	a	a	b	b	b	b	b	a	a	a	b	a	b	a	b	b	a	b	a	a	a	b	b	b	a	b	a	a	a	a	a	b	b	a
SNP0462	2H	132961938	74.029	b	a	b	a	b	b	a	a	a	a	a	a	a	a	b	b	b	b	b	a	a	a	b	a	b	a	b	b	a	b	a	a	a	b	b	b	a	b	a	a	a	a	a	b	b	a
SNP0457	2H	1.28357e+08	75.314	b	a	b	a	b	b	a	a	a	a	a	a	a	a	b	b	b	b	b	a	a	a	b	-	b	a	b	b	a	b	a	a	a	b	b	b	a	b	a	a	a	a	a	-	b	a
SNP0458	2H	132250776	75.314	b	a	b	a	b	b	a	a	a	a	a	a	a	a	b	b	b	b	b	a	a	a	b	a	b	a	b	b	a	b	a	a	a	b	b	b	a	b	a	a	a	a	a	b	b	a
SNP0459	2H	132250776	75.314	b	a	b	a	b	b	a	a	a	a	a	a	a	a	b	b	b	b	b	a	a	a	b	a	b	a	b	b	a	b	a	a	a	b	b	b	a	b	a	a	a	a	a	b	b	a
SNP0460	2H	132250842	75.314	b	a	b	a	b	b	a	a	a	a	a	a	a	a	b	b	b	b	b	a	a	a	b	a	b	a	b	b	a	b	a	a	a	b	b	b	a	b	a	a	a	a	a	b	b	a
SNP0464	2H	147998634	75.314	b	a	b	a	b	b	a	a	a	a	a	a	a	a	b	b	b	b	-	a	a	a	b	a	b	a	-	b	a	b	a	-	a	b	b	b	a	-	a	a	a	a	a	b	b	a
SNP0465	2H	162573854	75.314	b	a	b	a	b	b	a	a	a	a	a	a	a	a	b	b	b	b	b	a	a	a	b	a	b	a	b	b	a	b	a	a	a	b	b	b	a	b	a	a	a	a	a	b	b	a
SNP0466	2H	166771031	75.314	b	a	b	a	b	b	a	a	a	a	a	a	a	a	b	b	b	b	b	a	a	a	b	a	b	a	b	b	a	b	a	a	a	b	b	b	a	b	a	a	a	a	a	b	b	a
SNP0467	2H	166772762	75.314	b	a	b	a	b	b	a	a	a	a	a	a	a	a	b	b	b	b	b	a	a	a	b	a	b	a	b	b	a	b	a	a	a	b	b	b	a	b	a	a	a	a	a	b	b	a
SNP0468	2H	170039997	75.314	b	a	b	a	b	b	a	a	a	a	a	a	a	a	b	b	-	b	b	a	a	a	b	a	b	a	b	b	-	b	a	a	a	b	b	b	a	b	a	a	a	a	a	b	b	a
SNP0469	2H	184805041	75.314	b	a	b	a	b	b	a	a	a	a	a	a	a	a	b	b	b	b	b	a	a	a	b	a	b	a	b	b	a	b	a	a	a	b	b	b	a	b	a	a	a	a	a	b	b	a
SNP0470	2H	187898542	75.314	b	a	b	a	b	b	a	a	a	a	a	a	-	a	b	b	-	b	b	a	a	a	b	a	b	a	b	b	a	b	a	a	a	b	b	b	a	b	a	a	a	a	a	b	b	a
SNP0471	2H	197287028	75.314	b	a	b	a	b	b	a	a	a	a	a	a	a	a	b	b	b	b	b	a	a	a	b	a	b	a	b	b	a	b	a	a	a	b	b	b	a	b	a	a	a	a	a	b	b	a
SNP0472	2H	198409224	75.314	b	a	b	a	b	b	a	a	a	a	a	a	a	a	b	b	b	b	b	a	a	a	b	a	b	a	b	b	a	b	a	a	a	b	b	b	a	b	a	a	a	a	a	b	b	a
SNP0473	2H	200099154	75.314	b	a	b	a	b	b	a	a	a	a	a	a	a	a	b	b	-	b	b	a	a	a	b	a	b	a	b	b	a	b	a	a	a	b	b	-	a	b	a	a	a	a	a	b	b	a
SNP0474	2H	201682935	75.314	b	a	b	a	b	b	a	a	a	a	a	a	a	a	b	b	-	-	-	a	a	a	b	a	b	a	b	b	a	b	-	a	a	b	b	b	a	b	a	a	a	a	a	b	b	a
SNP0475	2H	201758148	75.314	b	a	b	a	b	b	a	a	a	a	a	a	a	-	b	b	b	b	b	a	a	a	b	a	b	a	b	b	a	b	a	a	a	b	b	b	a	b	a	a	a	a	a	b	b	a
SNP0476	2H	203257759	75.314	b	a	b	a	b	b	a	a	a	a	a	a	a	a	b	b	b	b	b	a	a	a	b	a	b	a	b	b	a	b	a	a	a	b	b	b	a	b	a	a	a	a	a	b	b	a
SNP0477	2H	203349041	75.314	b	a	b	a	b	b	a	a	a	a	a	a	a	a	b	b	b	b	b	a	a	a	b	a	b	a	b	b	a	b	a	a	a	b	b	b	a	b	a	a	a	a	a	b	b	a
SNP0478	2H	204720131	75.314	b	a	b	a	b	b	a	a	a	a	a	a	a	a	b	b	b	b	-	a	a	a	b	a	b	a	b	b	a	b	a	a	a	b	b	b	a	b	a	a	a	a	a	b	b	a
SNP0479	2H	204970275	75.314	b	a	b	a	b	b	a	a	a	a	a	a	a	a	b	b	b	b	b	-	a	a	b	a	b	a	b	b	a	b	a	a	a	b	b	b	a	b	a	a	a	a	a	b	b	a
SNP0480	2H	209140207	75.314	b	a	b	a	b	b	a	a	a	a	a	a	a	a	b	b	b	b	b	a	a	a	b	a	b	a	b	b	a	b	a	a	a	b	b	b	a	b	a	a	a	a	a	b	b	a
SNP0481	2H	209183751	75.314	b	a	b	-	b	b	a	a	a	a	a	a	a	a	b	b	b	b	b	a	a	a	b	a	b	a	b	b	a	-	a	a	-	b	b	b	a	b	a	a	a	a	a	b	b	a
SNP0482	2H	211509771	75.314	b	a	b	a	b	b	a	a	a	a	a	a	a	a	b	b	-	b	b	a	a	a	b	a	b	a	b	b	a	b	a	a	a	b	b	b	a	b	a	a	a	a	a	b	b	-
SNP0483	2H	214218138	75.314	b	a	b	a	b	b	a	a	a	a	a	a	a	a	b	b	-	b	b	a	a	a	b	a	b	a	b	b	a	b	a	a	a	b	b	b	a	b	a	a	a	a	a	b	b	a
SNP0484	2H	219427772	75.314	b	a	b	a	b	b	a	a	a	a	a	a	a	a	b	b	b	b	b	a	a	a	b	a	b	a	b	b	a	b	a	a	a	b	b	b	-	b	a	a	a	a	a	b	b	a
SNP0485	2H	221978577	75.314	b	a	b	a	b	b	a	a	a	a	a	a	a	a	b	b	-	b	b	a	a	a	b	a	b	a	b	b	a	b	a	a	a	b	b	b	a	b	a	a	a	a	a	b	b	a
SNP0486	2H	225883861	75.314	b	a	b	a	b	b	a	a	a	a	a	-	a	a	b	b	b	b	b	a	a	a	b	a	b	a	b	b	a	b	a	a	a	b	b	b	a	b	a	a	a	a	a	b	b	a
SNP0487	2H	226810901	75.314	b	a	b	a	b	b	a	a	a	a	a	a	a	a	b	b	-	b	b	a	a	a	b	a	b	a	b	b	a	b	a	a	a	b	b	b	a	b	a	a	a	a	a	b	b	a
SNP0488	2H	229947630	75.314	b	a	b	a	b	b	a	a	a	a	a	a	a	a	b	b	b	b	b	a	a	a	b	a	b	-	b	b	-	b	a	a	a	b	b	b	a	b	a	a	a	a	a	b	b	a
SNP0489	2H	231415067	75.314	b	a	b	a	b	b	a	a	a	a	a	a	a	a	b	b	-	b	b	a	a	a	b	a	b	a	b	b	-	b	a	a	a	b	b	b	a	b	a	a	a	a	a	b	b	a
SNP0490	2H	231903747	75.314	b	a	b	a	b	b	a	a	a	a	a	a	-	a	b	b	b	b	b	a	a	a	b	a	b	a	b	b	a	b	a	a	a	b	b	b	a	b	a	a	a	a	a	b	b	a
SNP0491	2H	234394425	75.314	b	a	b	a	b	b	a	a	a	a	a	a	a	a	b	b	b	b	b	a	a	a	b	a	b	a	b	b	a	b	a	a	a	b	b	b	a	b	a	a	a	a	a	b	b	a
SNP0493	2H	239094235	75.314	b	a	b	a	b	b	a	a	a	a	a	a	a	a	b	b	-	-	b	a	a	a	b	a	b	a	b	b	a	b	a	a	a	b	b	b	a	b	a	a	a	a	a	b	b	a
SNP0494	2H	245002816	75.314	b	a	b	a	b	b	a	a	a	a	a	a	a	a	b	b	b	b	b	a	a	a	b	a	b	-	b	b	a	b	a	a	a	b	b	b	a	b	a	a	a	a	a	b	b	a
SNP0495	2H	245700319	75.314	b	a	b	a	b	b	a	a	a	a	a	a	a	a	b	b	b	b	b	a	a	a	b	a	b	a	b	b	a	b	a	a	a	b	b	b	a	b	a	a	a	a	a	b	b	a
SNP0496	2H	246219237	75.314	b	a	b	a	b	b	a	a	a	a	a	a	a	a	b	b	b	b	b	a	a	a	b	a	b	a	b	b	a	b	a	a	a	b	b	b	a	b	a	a	a	a	a	b	b	a
SNP0497	2H	352011445	75.314	b	a	b	a	b	b	a	a	a	a	a	a	a	a	b	b	b	b	b	a	a	a	b	a	b	a	b	b	a	b	a	a	a	b	b	b	a	b	a	a	a	a	a	b	b	a
SNP0498	2H	390416088	75.314	b	a	b	a	b	b	a	a	a	a	a	a	a	a	b	b	b	b	b	-	a	a	b	a	b	a	b	b	a	b	a	a	a	b	b	b	a	b	a	a	a	a	a	b	b	a
SNP0499	2H	390471563	75.314	b	a	b	a	b	b	a	a	a	a	a	a	a	a	b	b	-	b	b	a	a	a	b	a	b	a	b	b	a	b	a	a	a	b	b	b	a	b	a	a	a	a	a	b	b	a
SNP0500	2H	414134386	75.314	b	a	b	a	b	b	a	a	a	a	a	a	a	a	b	b	b	b	b	a	a	a	b	-	b	a	b	b	a	b	-	a	a	b	b	b	a	b	a	a	a	a	a	b	b	a
SNP0501	2H	414136882	75.314	b	a	b	a	b	b	a	a	a	a	a	a	a	a	b	b	b	b	b	a	a	a	b	a	b	a	b	b	a	b	a	a	a	b	b	b	a	b	a	a	a	a	a	b	b	a
SNP0502	2H	414910452	75.314	b	a	b	a	b	b	a	a	a	a	a	a	a	a	b	b	b	b	b	a	a	a	b	a	b	a	b	b	a	b	a	a	a	b	b	b	a	b	a	-	a	a	a	b	b	a
SNP0503	2H	419803125	75.314	b	a	b	a	b	b	a	a	a	a	a	a	a	a	b	b	b	b	b	a	a	a	b	a	b	a	b	b	a	b	a	a	a	b	b	b	a	b	a	a	a	a	a	b	b	a
SNP0504	2H	421242648	75.314	b	a	b	a	b	b	a	a	a	a	a	a	a	a	b	b	-	b	b	a	a	a	b	a	b	a	b	b	a	b	a	a	a	b	b	b	a	b	a	a	a	a	a	b	b	a
SNP0505	2H	429692079	75.314	b	a	b	a	b	b	a	a	a	a	a	a	a	a	b	b	b	b	b	a	a	a	b	a	b	a	b	b	a	b	a	a	a	b	b	b	a	b	a	a	a	a	a	b	b	a
SNP0507	2H	437320118	75.314	b	a	b	a	b	b	a	a	a	a	a	a	a	a	b	b	b	b	b	a	a	a	b	a	b	a	b	b	a	b	a	a	a	b	b	b	a	b	a	a	a	a	a	b	b	a
SNP0508	2H	437926030	75.314	b	a	b	a	b	b	a	a	a	a	a	a	a	a	b	b	b	b	b	a	a	a	b	a	b	a	b	b	a	b	a	a	a	b	b	b	a	b	a	a	a	a	a	b	b	a
SNP0509	2H	453687543	75.314	b	a	b	a	b	b	a	a	a	a	a	a	a	a	b	b	-	b	b	a	a	a	b	a	b	a	-	b	a	b	a	a	a	b	-	b	a	b	a	a	a	a	a	b	b	a
SNP0510	2H	459090025	75.314	b	a	b	a	b	b	a	a	a	a	a	a	a	a	b	b	b	b	b	a	a	a	b	a	b	a	b	b	a	b	a	a	a	b	b	b	a	b	a	a	a	a	a	b	b	a
SNP0511	2H	487442502	75.314	b	a	b	a	b	b	a	a	a	a	a	a	a	a	b	b	b	b	b	a	a	a	b	-	b	a	b	b	a	b	a	a	a	b	b	b	a	b	a	a	a	a	a	b	b	a
SNP0512	2H	491367098	75.314	b	a	b	-	b	b	a	a	a	a	a	a	a	a	b	b	b	b	b	a	a	a	b	a	b	a	b	b	a	b	a	a	a	b	b	b	a	b	a	a	a	a	a	b	b	a
SNP0513	2H	492747982	75.314	b	a	b	a	b	b	a	a	a	a	a	a	a	a	b	b	-	b	b	a	a	a	b	a	b	a	b	b	a	b	-	a	a	b	b	b	a	b	a	a	a	a	a	b	b	a
SNP0514	2H	503661966	75.314	b	a	b	a	b	b	a	a	a	a	a	a	a	a	b	b	b	b	b	a	a	a	b	a	b	a	b	b	a	b	a	a	a	-	b	b	a	b	a	a	a	a	a	b	b	a
SNP0515	2H	5.17908e+08	75.314	b	a	b	a	b	b	a	a	a	a	a	a	a	a	b	b	b	b	b	a	a	a	b	a	b	a	b	b	a	b	a	a	a	b	b	b	a	b	a	a	a	a	a	b	b	a
SNP0516	2H	5.18034e+08	75.314	b	a	b	a	b	b	a	a	a	a	a	a	a	a	b	b	b	b	b	a	a	a	b	a	b	a	b	b	a	b	a	a	a	b	b	b	a	b	a	a	a	a	a	b	b	a
SNP0517	2H	520773545	75.314	b	a	b	a	b	b	a	a	a	a	a	a	a	a	b	b	b	b	b	a	a	a	b	a	b	a	b	b	a	b	a	a	a	b	b	b	a	b	a	a	a	a	a	b	b	a
SNP0518	2H	520824567	75.314	b	a	b	a	b	b	a	a	a	a	a	a	a	a	b	b	b	b	b	a	a	a	b	a	b	a	b	b	a	b	a	a	a	b	b	b	a	b	a	a	a	a	a	b	b	a
SNP0519	2H	522836045	75.314	b	a	b	a	b	b	a	a	a	a	a	a	a	a	b	b	b	b	b	a	a	a	b	a	b	a	b	b	a	b	a	a	a	b	b	b	a	b	a	a	a	a	a	b	b	a
SNP0520	2H	5.25478e+08	75.314	b	a	b	a	b	b	a	a	-	a	a	a	a	a	b	b	-	b	b	a	a	a	b	a	b	a	b	b	a	b	a	a	a	b	b	b	a	b	a	a	a	a	a	b	b	a
SNP0521	2H	5.25483e+08	75.314	b	a	b	a	b	b	a	a	a	a	a	a	a	a	b	b	b	b	b	a	a	a	b	a	b	a	b	b	a	-	a	a	a	b	b	b	a	b	a	a	a	a	a	b	b	a
SNP0492	2H	238165610	76.641	b	a	b	a	b	b	a	a	a	a	a	a	a	a	b	b	-	b	-	a	a	a	b	a	b	a	b	b	a	b	a	a	a	b	b	b	a	b	a	a	a	a	a	b	b	a
SNP0425	2H	69178303	78.585	b	a	b	a	-	b	a	a	a	a	a	a	a	a	b	b	b	b	b	a	a	a	b	a	-	a	b	b	a	b	a	a	a	b	b	b	a	b	a	a	a	a	a	-	b	a
SNP0506	2H	432400611	78.585	b	a	b	a	b	b	a	a	a	a	a	a	a	a	b	b	b	b	b	a	a	-	b	a	b	a	b	b	a	b	a	a	a	b	b	b	a	b	a	a	a	a	a	b	b	a
SNP0522	2H	525520840	78.585	b	a	b	a	b	b	a	a	a	a	a	a	a	a	b	b	b	b	b	a	a	a	b	a	b	a	b	b	a	b	a	a	a	b	b	b	a	b	a	a	a	a	a	b	b	a
SNP0523	2H	526375485	78.585	b	a	b	a	b	b	a	a	a	a	a	a	a	a	b	b	b	-	b	a	a	a	b	a	b	a	b	b	a	b	a	a	a	b	b	b	a	b	a	a	a	a	a	b	b	a
SNP0524	2H	5.35496e+08	78.585	b	a	b	a	b	b	a	a	a	a	a	a	a	a	b	b	b	b	b	a	a	a	b	-	b	a	-	b	a	b	a	a	a	b	b	b	a	b	a	a	a	a	a	b	b	a
SNP0525	2H	537380637	78.585	b	a	b	a	b	b	a	a	a	a	a	a	a	a	b	b	b	b	b	a	a	a	b	a	b	a	b	b	a	b	a	a	a	b	b	b	a	b	a	a	a	a	a	b	b	a
SNP0526	2H	537388185	78.585	b	a	b	a	b	b	a	a	a	a	a	a	a	a	b	b	b	b	b	a	a	a	b	a	-	a	b	b	a	b	a	a	a	b	b	b	a	b	a	a	a	a	a	b	b	a
SNP0527	2H	538571803	78.585	b	a	b	a	-	b	a	a	a	a	a	a	a	a	b	b	b	b	-	a	a	a	b	a	b	a	b	b	a	b	a	a	a	b	b	b	a	-	a	a	a	a	a	b	b	-
SNP0528	2H	539372547	78.585	b	a	b	a	b	b	a	a	a	a	a	a	a	a	b	b	b	b	b	a	a	a	b	a	b	a	b	b	a	b	a	a	a	b	b	b	a	b	a	a	a	a	a	b	b	a
SNP0529	2H	542380145	78.585	b	a	b	a	b	b	a	a	a	a	a	a	a	a	b	b	b	b	b	a	a	a	b	a	b	a	b	b	a	b	a	a	a	-	b	b	a	b	a	a	a	a	a	b	b	a
SNP0530	2H	543986722	78.585	b	a	b	a	b	b	a	a	a	a	a	a	a	a	b	b	b	b	b	a	a	a	b	a	b	a	b	b	a	b	a	a	a	b	b	b	a	b	a	a	a	a	a	b	b	a
SNP0531	2H	544395571	78.585	b	a	b	a	b	b	a	a	a	a	a	a	a	a	b	b	b	b	-	a	-	a	b	a	b	a	b	b	a	b	a	a	a	b	b	b	a	b	a	a	a	a	a	b	b	a
SNP0532	2H	546665219	78.585	b	a	b	a	b	b	a	a	a	a	a	a	a	a	b	b	b	b	b	-	a	a	b	-	b	a	b	b	-	b	a	a	a	-	b	b	-	b	a	a	a	a	a	b	b	-
SNP0533	2H	549652533	78.585	b	a	b	a	b	b	a	a	-	a	a	a	a	a	b	b	b	b	-	a	a	a	b	-	b	-	b	b	a	b	a	a	a	b	-	b	a	b	a	a	-	-	a	b	b	a
SNP0534	2H	550698096	78.585	b	a	b	a	b	b	a	a	a	a	a	a	a	a	b	b	-	b	b	a	a	a	b	a	b	a	b	b	a	b	a	a	a	b	b	b	a	b	a	a	a	a	a	b	b	a
SNP0535	2H	552320576	78.585	b	a	b	a	b	b	a	a	a	a	a	a	a	a	b	b	b	b	b	a	a	a	b	a	b	a	b	b	a	b	a	a	a	b	b	-	a	b	a	a	a	a	a	b	b	a
SNP0536	2H	553194727	78.585	b	a	b	a	b	b	a	a	a	a	a	a	a	a	b	b	-	b	b	a	a	a	b	a	b	a	b	b	a	b	a	a	a	b	b	b	a	b	a	a	a	a	a	-	b	a
SNP0537	2H	553194768	78.585	b	a	b	a	b	b	a	a	a	a	a	a	a	a	b	b	b	b	b	a	a	a	b	a	-	a	b	b	a	b	a	a	a	b	b	b	a	b	a	a	a	a	a	b	b	a
SNP0538	2H	555434510	78.585	b	a	b	a	b	b	a	a	a	a	a	a	a	a	b	b	b	b	b	a	a	a	b	a	b	a	b	b	a	b	a	a	a	b	b	b	a	b	a	a	a	a	a	b	b	a
SNP0539	2H	555434630	78.585	b	a	b	a	b	b	a	a	a	a	a	a	a	a	b	b	b	b	b	a	a	a	b	a	b	a	b	b	a	b	a	a	a	b	b	b	a	b	a	a	a	-	a	b	b	a
SNP0540	2H	556520806	78.585	b	a	b	a	b	b	a	a	a	a	a	a	a	a	b	b	b	b	b	a	a	a	b	a	b	a	b	b	a	b	a	a	a	b	b	b	a	b	a	a	a	a	a	b	b	a
SNP0541	2H	559060873	78.585	b	a	b	a	b	b	a	a	a	a	a	a	a	a	b	b	b	b	b	a	a	a	b	a	b	a	b	b	a	b	a	a	a	b	b	b	a	b	a	a	a	a	a	b	b	a
SNP0542	2H	559653944	78.585	b	a	b	a	b	b	a	a	a	a	a	a	a	a	b	b	b	b	b	a	a	a	b	a	b	a	b	b	a	b	a	a	a	b	b	b	a	b	a	a	a	a	a	b	b	a
SNP0543	2H	561598772	78.585	b	a	b	a	b	b	a	a	a	a	a	a	a	a	b	b	-	b	b	a	a	a	b	a	b	a	b	b	a	b	a	a	a	b	b	b	a	b	a	a	a	a	a	b	b	a
SNP0544	2H	562109554	78.585	b	a	b	a	b	b	a	a	a	a	a	a	a	a	b	b	-	b	b	a	a	a	b	a	b	a	b	b	a	b	a	a	a	b	b	b	a	b	a	a	a	a	a	b	b	a
SNP0545	2H	564455222	78.585	b	a	b	a	b	b	a	a	a	a	a	a	a	a	b	b	b	b	b	a	a	a	b	a	b	a	b	b	a	b	a	a	a	b	b	b	a	b	a	a	a	a	a	b	b	a
SNP0546	2H	571835148	79.95	b	a	b	a	b	b	a	a	a	a	a	a	a	a	b	b	b	b	b	a	a	a	b	a	b	a	b	b	a	b	a	a	a	b	b	b	a	b	a	a	a	a	a	b	b	a
SNP0547	2H	575924977	79.95	b	a	b	a	b	b	a	a	a	a	a	a	a	a	b	b	b	b	b	a	a	a	b	a	b	a	b	b	a	b	a	a	a	b	b	b	a	b	a	a	a	a	a	b	b	a
SNP0548	2H	576959031	79.95	b	a	b	a	b	b	a	a	a	a	a	a	a	a	b	b	b	b	b	a	a	a	b	a	b	a	b	b	a	b	a	a	a	b	b	b	a	b	a	a	a	a	a	b	b	a
SNP0549	2H	581251401	79.95	-	a	b	a	b	b	a	a	a	a	a	a	a	a	b	b	b	b	b	a	a	a	b	a	b	a	b	b	a	b	a	a	a	b	b	b	a	b	a	a	a	a	a	b	b	a
SNP0550	2H	583715221	79.95	a	a	b	a	b	b	a	a	a	a	a	a	a	a	b	b	-	b	b	a	a	a	b	a	b	a	b	b	a	b	a	a	a	b	b	b	a	b	a	a	a	a	a	b	b	a
SNP0551	2H	585449154	79.95	a	a	b	a	b	b	a	a	a	a	a	a	a	a	b	b	b	b	b	a	a	a	b	a	b	a	b	b	a	b	a	a	a	b	b	b	a	b	a	a	a	a	a	b	b	a
SNP0552	2H	589507076	79.95	-	a	b	a	b	b	a	a	a	a	a	a	a	a	b	b	b	b	b	a	a	a	b	a	b	a	b	b	a	b	a	a	a	b	b	-	a	b	a	a	a	a	a	b	b	a
SNP0553	2H	592039425	81.831	a	a	b	a	b	b	a	a	a	a	a	a	a	a	b	b	b	b	b	a	a	a	b	a	b	a	b	b	a	b	a	a	a	b	b	b	a	b	a	a	a	a	a	b	b	a
SNP0554	2H	593219176	81.831	a	a	b	a	b	b	a	a	a	a	a	a	a	a	b	b	b	b	b	a	-	a	b	a	b	a	b	b	a	-	a	a	a	b	b	-	a	b	a	a	a	a	a	b	b	a
SNP0555	2H	593439925	81.831	a	a	b	a	b	b	a	a	a	a	a	a	a	a	b	b	b	b	b	a	a	a	b	a	b	a	b	b	a	b	a	a	a	b	b	b	a	b	a	a	a	a	a	b	b	a
SNP0556	2H	597041499	81.831	a	a	b	a	b	b	a	a	a	-	a	a	a	a	b	b	b	b	b	a	a	a	b	a	b	-	b	b	a	b	a	a	a	b	b	b	a	b	a	a	a	a	a	b	b	a
SNP0557	2H	602064770	81.831	a	a	b	a	b	b	a	a	a	a	a	a	a	a	b	b	b	b	b	a	a	a	b	a	b	a	b	b	a	b	a	a	a	b	b	b	a	b	a	a	a	a	a	b	b	a
SNP0558	2H	603733994	81.831	a	a	b	a	b	b	a	a	a	a	a	a	a	a	b	b	-	b	b	a	a	a	b	-	b	a	b	b	a	b	a	a	a	b	b	b	a	b	a	a	a	a	a	b	b	a
SNP0559	2H	604997197	83.13	a	a	b	a	b	b	a	a	a	a	a	a	a	a	b	b	b	b	b	a	a	a	b	-	b	a	b	b	a	b	a	a	a	b	b	b	a	b	a	a	a	a	a	b	b	-
SNP0560	2H	604997263	83.13	a	a	b	a	b	b	a	a	a	a	a	a	a	a	b	b	b	b	b	a	a	a	b	a	-	a	b	b	a	b	a	a	a	b	b	b	a	b	a	a	a	a	a	b	b	a
SNP0561	2H	606231702	84.429	a	a	b	a	b	b	a	a	a	a	a	a	a	a	b	b	-	b	b	a	a	a	b	a	b	a	b	b	a	b	a	a	a	b	b	b	a	b	a	a	a	a	a	b	b	a
SNP0562	2H	606611447	84.429	a	a	b	a	b	b	a	a	a	a	a	a	a	a	b	b	b	b	b	a	a	a	b	a	b	a	b	b	a	b	a	a	a	b	b	b	a	b	a	a	a	a	a	b	b	a
SNP0563	2H	607449951	84.429	a	a	b	a	b	b	a	a	a	a	a	a	a	a	b	b	b	b	b	a	a	a	b	a	b	a	b	b	a	b	a	a	a	b	b	b	a	b	a	a	a	a	a	b	b	a
SNP0564	2H	607782474	84.429	a	a	b	a	b	b	a	a	a	a	a	a	a	a	b	b	b	b	b	a	a	a	b	a	b	a	b	b	a	b	a	a	-	b	b	b	a	b	a	a	a	a	a	b	b	a
SNP0565	2H	610379159	84.429	a	a	b	a	b	b	a	a	a	a	a	a	-	a	b	b	b	b	b	a	a	a	b	a	b	a	b	b	a	b	a	a	a	b	b	b	a	b	a	a	a	a	a	b	b	a
SNP0566	2H	610382972	84.429	a	a	b	a	b	b	a	a	a	a	a	a	a	a	b	b	b	b	b	a	a	a	b	a	b	a	b	b	a	b	a	a	a	b	b	b	a	b	a	a	a	a	a	b	b	a
SNP0567	2H	611545013	84.429	a	a	b	a	b	b	a	a	a	a	a	a	a	a	b	b	b	b	b	a	a	a	b	a	b	a	b	b	a	b	a	a	a	b	b	b	a	b	a	a	a	a	a	b	b	a
SNP0568	2H	612007978	84.429	a	a	b	a	b	b	a	a	a	a	a	a	a	a	b	b	b	b	b	a	a	a	b	a	b	a	b	b	a	b	a	a	a	b	b	b	a	b	a	a	a	a	a	b	b	a
SNP0569	2H	612009533	84.429	a	a	b	a	b	b	a	a	a	a	a	-	a	a	b	b	b	b	b	a	a	a	b	a	b	a	b	b	a	b	a	a	a	b	b	b	a	b	a	a	a	a	a	b	b	a
SNP0570	2H	612544405	84.429	a	a	b	a	b	b	a	a	a	a	a	a	a	a	b	b	b	b	b	a	a	a	b	a	b	a	b	b	a	b	a	a	a	b	b	b	a	b	a	a	a	a	a	b	b	a
SNP0571	2H	612549268	84.429	a	a	b	a	b	b	-	a	a	a	a	a	a	a	b	b	b	b	b	a	a	a	b	a	b	a	b	b	a	b	a	a	a	b	b	b	a	b	a	a	a	a	a	b	b	a
SNP0572	2H	613472600	85.856	a	a	b	a	b	b	a	a	a	a	a	a	a	a	b	b	b	b	b	a	a	a	b	a	b	a	b	b	a	b	a	a	a	b	a	b	a	b	a	a	a	a	a	b	b	a
SNP0573	2H	613484279	85.856	a	a	b	a	b	b	a	a	a	a	a	a	a	a	b	b	b	b	b	a	a	a	b	a	b	a	b	b	a	b	a	a	a	b	a	b	a	b	a	a	a	a	a	b	b	a
SNP0574	2H	613632749	85.856	a	a	b	a	b	b	a	a	a	a	a	a	a	-	b	b	b	b	b	a	a	a	b	a	b	a	b	b	a	b	a	a	a	b	a	b	a	b	a	a	a	a	a	b	b	a
SNP0575	2H	614036457	85.856	a	a	b	a	b	b	a	a	a	a	a	a	a	a	b	b	b	-	b	a	a	a	b	a	b	a	b	b	a	b	a	a	a	b	a	b	a	b	a	a	a	a	a	b	b	a
SNP0576	2H	614360079	85.856	a	a	b	a	b	b	a	a	a	a	a	a	a	a	b	b	b	b	b	a	a	a	b	a	b	a	b	b	a	b	a	a	a	b	a	b	a	b	a	a	a	a	a	b	b	a
SNP0577	2H	618953310	87.281	a	a	b	a	b	b	a	a	a	a	a	a	a	a	b	b	-	b	-	a	a	a	b	a	b	a	b	b	a	b	a	a	a	b	a	b	a	b	a	a	a	a	a	-	b	a
SNP0578	2H	620239366	87.281	a	a	b	a	b	b	a	a	a	a	a	a	a	a	b	b	-	b	-	a	a	a	b	a	b	a	b	b	a	b	a	a	a	b	a	b	a	b	a	a	a	a	a	b	b	a
SNP0579	2H	620239401	87.281	a	a	b	a	b	b	a	a	a	a	a	a	a	a	b	b	b	b	b	a	a	a	b	a	b	a	b	b	a	b	a	a	a	b	a	b	a	b	a	a	a	a	a	b	b	a
SNP0580	2H	620621482	87.281	a	a	b	a	b	b	a	a	a	a	a	a	a	a	-	b	b	b	b	a	a	a	b	a	b	a	b	b	a	b	a	a	a	b	a	b	a	b	a	a	a	a	a	b	b	a
SNP0581	2H	620621697	87.281	a	a	b	a	b	b	a	a	a	a	a	a	a	a	b	b	b	b	b	a	a	a	b	a	b	a	b	b	a	b	a	a	a	-	a	b	a	b	a	a	a	a	a	b	b	a
SNP0582	2H	621113106	89.263	a	a	b	a	b	b	a	a	a	a	a	a	a	a	b	b	-	b	b	a	a	a	b	a	b	a	b	b	a	b	a	a	a	b	a	b	a	b	a	a	a	a	a	b	b	a
SNP0583	2H	621467697	90.279	a	a	b	a	b	b	a	a	a	a	a	a	a	a	b	b	b	b	b	a	a	a	b	a	b	a	b	b	a	b	a	a	a	b	a	b	a	b	a	a	a	a	a	b	b	a
SNP0584	2H	622535068	90.279	a	a	b	a	b	b	a	a	a	a	a	a	a	a	b	b	b	b	-	a	a	a	b	a	b	a	b	b	a	-	a	a	a	b	a	b	a	b	a	a	a	a	a	b	b	-
SNP0585	2H	626124336	91.781	a	a	b	a	b	b	a	a	a	a	a	a	a	a	b	b	b	b	b	a	a	a	b	a	-	a	b	b	a	b	a	a	-	b	a	b	a	b	a	a	-	a	a	b	b	-
SNP0586	2H	628425887	91.781	a	a	b	a	b	b	a	a	a	a	a	a	a	a	b	b	b	b	b	a	a	a	b	a	a	a	b	b	a	b	a	a	a	b	a	b	a	b	a	a	a	a	a	b	b	a
SNP0587	2H	628426520	91.781	a	a	b	a	b	b	a	a	a	a	a	a	a	a	b	b	b	b	b	a	a	a	b	a	a	a	b	b	a	b	a	a	a	b	a	b	a	b	a	a	a	a	a	b	b	a
SNP0588	2H	629369065	91.781	a	a	b	a	b	b	a	a	a	a	a	-	a	a	b	b	-	b	b	a	a	-	b	a	a	a	b	b	a	-	a	a	a	b	a	b	a	b	a	a	a	a	a	-	b	a
SNP0589	2H	629901721	91.781	a	a	b	a	b	b	a	a	a	a	a	a	a	a	b	b	b	b	b	a	a	a	b	a	a	a	b	b	-	b	a	a	a	b	a	b	a	b	a	-	a	a	-	b	b	-
SNP0590	2H	630921270	91.781	a	a	b	a	b	b	a	a	a	a	a	a	a	a	b	b	b	b	b	a	a	a	b	a	a	a	b	b	a	b	a	a	a	b	a	-	a	b	a	a	a	a	a	-	b	a
SNP0591	2H	630921336	91.781	a	a	b	a	b	b	a	a	a	a	a	a	a	a	b	b	b	b	b	a	a	a	b	a	a	a	b	b	a	b	a	a	a	b	a	b	a	b	a	a	a	a	a	b	b	a
SNP0592	2H	631981133	91.781	a	a	b	a	b	b	a	a	a	a	a	a	a	a	b	b	b	-	b	a	a	a	b	a	a	a	b	b	a	b	a	a	a	-	a	-	a	b	a	a	a	a	a	b	b	a
SNP0593	2H	632188534	91.781	a	a	b	a	b	b	a	a	a	a	a	a	a	a	b	b	b	b	b	a	a	a	b	a	a	a	b	b	a	b	a	a	a	b	a	b	a	b	a	a	a	a	a	b	b	a
SNP0594	2H	632227938	91.781	a	a	b	a	b	b	a	a	a	a	a	a	a	a	b	b	b	b	b	a	a	a	b	a	a	a	b	b	a	b	a	a	a	b	a	-	a	b	a	a	a	a	a	b	b	a
SNP0595	2H	632288333	91.781	a	a	b	a	b	b	-	a	a	a	a	a	a	a	b	b	b	b	-	a	a	a	b	a	a	a	b	b	a	b	a	a	a	b	a	b	a	b	a	a	a	a	a	b	b	a
SNP0596	2H	632608369	91.781	a	a	b	a	b	b	a	a	a	a	a	a	a	a	b	b	b	b	b	a	a	a	b	a	a	a	b	b	a	b	a	a	a	b	a	b	a	b	a	a	a	a	a	b	b	a
SNP0597	2H	632650059	91.781	a	a	b	a	b	b	a	a	a	a	a	a	a	a	b	b	b	b	b	a	a	a	b	a	a	a	b	b	a	b	a	a	a	b	a	b	a	b	a	a	a	a	a	b	b	-
SNP0598	2H	632660221	91.781	a	a	b	a	b	b	a	a	a	a	a	a	a	a	b	b	b	b	b	a	a	a	b	a	a	a	b	b	a	b	a	a	a	b	a	b	a	b	-	a	a	a	a	b	b	a
SNP0599	2H	632692960	91.781	a	a	b	a	b	b	a	a	a	a	a	a	a	a	b	b	b	b	b	a	a	a	b	a	a	a	b	b	a	b	a	a	a	b	a	b	a	b	a	a	a	a	a	b	b	a
SNP0600	2H	632693184	91.781	a	a	b	a	b	b	a	a	a	a	a	a	a	a	b	b	b	b	b	a	a	a	b	a	a	a	b	b	a	b	a	a	a	b	a	b	a	b	a	a	a	a	a	b	b	a
SNP0601	2H	632695589	91.781	a	a	b	a	b	b	a	a	a	a	a	a	a	a	b	b	b	b	b	a	a	a	b	a	a	a	b	b	a	b	a	a	a	b	a	b	a	b	a	a	a	a	a	b	b	a
SNP0602	2H	632880223	91.781	a	a	b	a	b	b	a	a	a	a	a	a	a	a	b	b	-	b	b	a	a	a	b	a	a	a	b	b	a	b	a	a	a	b	a	b	a	b	a	a	a	a	a	b	b	a
SNP0603	2H	635242787	91.781	a	a	b	a	b	b	a	a	a	a	a	a	a	a	b	b	b	b	b	a	a	a	b	a	a	a	b	b	a	b	a	a	a	b	a	b	a	b	a	a	a	a	a	b	b	a
SNP0604	2H	635242853	91.781	a	a	b	a	b	b	a	a	a	a	a	a	a	a	b	b	b	b	b	a	a	a	b	a	a	a	b	b	a	b	a	a	a	b	a	b	a	b	a	a	a	a	a	b	b	a
SNP0605	2H	635551460	91.781	a	a	b	a	b	b	a	a	a	a	a	a	a	a	b	b	b	b	b	a	a	a	b	a	a	a	b	b	a	b	a	a	a	b	a	b	a	b	a	a	a	a	a	b	b	a
SNP0606	2H	636433998	91.781	a	a	b	a	b	b	a	a	a	a	a	a	a	a	b	b	b	b	b	a	a	a	b	-	a	a	b	b	a	b	a	a	a	b	a	b	a	b	a	a	a	a	a	b	b	a
SNP0607	2H	636873867	91.781	a	a	b	a	b	b	a	a	a	a	a	a	a	a	b	b	b	b	b	a	a	a	b	a	a	a	b	b	a	-	a	a	a	b	a	b	a	b	a	a	a	a	a	b	b	a
SNP0608	2H	637248710	91.781	a	a	b	a	b	b	a	a	a	a	a	a	a	a	b	b	b	b	b	a	a	a	b	a	a	a	b	b	a	b	a	a	a	b	a	b	a	b	a	a	a	a	a	b	b	a
SNP0609	2H	638693729	92.992	a	a	b	a	b	b	a	a	a	a	b	a	a	a	b	b	b	b	b	a	a	a	b	a	a	a	b	b	a	b	a	a	a	b	a	b	a	b	a	a	a	a	a	b	b	a
SNP0610	2H	638903010	92.992	a	a	b	a	b	b	a	a	a	a	b	a	a	a	b	b	b	b	b	a	a	a	b	a	a	a	b	b	a	b	a	a	a	b	a	b	a	b	a	a	a	a	a	b	b	a
SNP0611	2H	638951717	92.992	a	a	b	a	b	b	a	a	a	a	b	a	a	a	b	b	-	b	b	a	a	a	b	-	a	a	b	b	a	b	a	a	a	b	a	b	a	b	a	a	a	a	a	b	b	a
SNP0612	2H	638986980	92.992	a	a	b	a	b	b	a	a	a	a	b	a	a	a	b	b	b	b	b	a	a	a	b	a	a	a	b	b	a	b	a	a	a	b	-	b	a	b	a	a	a	a	a	b	b	a
SNP0613	2H	639060887	92.992	a	a	b	a	b	b	a	a	a	a	b	a	a	a	b	b	b	b	b	a	a	a	b	a	a	a	b	b	a	b	a	a	a	b	a	b	a	b	a	a	a	a	a	b	b	a
SNP0614	2H	639061916	92.992	a	a	b	a	b	b	a	a	a	a	b	a	a	a	b	b	b	b	b	a	a	a	b	-	a	a	b	b	a	b	a	a	a	b	a	b	a	b	a	a	a	a	a	b	b	a
SNP0615	2H	639061916	92.992	a	a	b	a	b	b	a	a	a	a	b	a	a	a	b	b	b	b	b	a	a	a	b	-	a	a	b	b	a	b	a	a	a	b	a	b	a	b	a	a	a	a	a	b	b	a
SNP0616	2H	639061982	92.992	a	a	b	a	b	b	a	a	a	a	b	a	a	a	b	b	b	b	b	a	a	a	b	a	a	a	b	b	a	-	a	a	a	b	a	b	a	b	a	a	a	a	a	b	b	a
SNP0617	2H	639061982	92.992	a	a	b	a	b	b	a	a	a	a	b	a	a	a	b	b	b	b	b	a	a	a	b	a	a	a	b	b	a	b	a	a	a	b	a	b	a	b	a	a	a	a	a	b	b	a
SNP0618	2H	639289548	92.992	a	a	b	a	b	b	a	a	a	a	b	a	a	a	b	b	b	b	b	a	a	a	b	a	a	a	b	b	a	b	a	a	a	b	a	b	a	b	a	a	a	a	a	b	b	a
SNP0619	2H	640236859	92.992	a	a	b	a	b	b	a	a	a	a	b	a	a	a	b	b	b	b	b	a	a	a	b	a	a	a	b	b	a	b	a	a	a	b	a	b	a	b	a	a	a	a	a	b	b	a
SNP0620	2H	640651614	94.116	a	a	b	a	b	b	a	a	a	a	b	a	a	a	b	b	b	b	-	a	a	a	b	a	a	a	b	b	a	b	a	a	a	b	a	b	a	b	a	a	a	a	a	b	b	a
SNP0621	2H	642739618	94.116	a	a	b	a	b	b	a	a	a	a	b	a	a	a	b	b	b	b	b	a	a	a	b	a	a	a	b	b	a	b	a	a	a	b	a	b	a	b	a	a	a	a	a	b	b	a
SNP0622	2H	642739635	94.116	a	a	b	a	b	b	a	a	a	a	b	a	a	a	b	b	b	b	b	a	a	a	b	a	a	a	b	b	a	b	a	a	a	b	a	b	a	b	a	a	a	a	a	b	b	a
SNP0623	2H	642739684	94.116	a	a	b	a	b	b	a	a	a	a	b	a	a	a	b	b	b	b	b	a	a	a	b	a	a	a	b	b	a	b	a	a	a	b	a	b	a	b	a	a	a	a	a	b	b	a
SNP0624	2H	644033710	94.116	a	a	b	a	b	b	a	a	a	a	b	a	a	a	b	b	b	b	b	a	a	a	b	a	a	a	b	b	a	b	a	a	a	b	a	b	a	b	a	a	a	a	a	b	b	a
SNP0625	2H	644033776	94.116	a	a	b	a	b	b	a	a	a	a	b	a	a	a	b	b	b	b	b	a	-	a	b	-	a	a	b	b	a	b	a	a	a	b	a	b	a	b	a	a	a	a	a	b	b	a
SNP0626	2H	644577424	94.116	a	a	b	a	b	b	a	a	a	a	b	a	a	a	b	b	b	b	b	a	a	a	b	a	a	a	b	b	a	b	a	a	a	b	a	b	a	b	a	a	a	a	a	b	b	a
SNP0627	2H	644577490	94.116	a	a	b	a	b	b	a	a	a	a	b	a	a	a	b	b	b	b	b	a	-	a	b	-	a	a	b	b	a	b	a	a	a	b	a	b	a	b	a	a	a	a	a	b	b	a
SNP0628	2H	644674369	94.116	a	a	b	a	b	b	a	a	a	a	b	a	a	a	b	b	b	b	-	a	a	a	b	a	a	a	b	b	a	b	a	a	a	b	-	b	a	b	a	a	a	a	a	b	b	a
SNP0629	2H	645100193	94.116	a	a	b	a	b	b	a	a	a	a	b	a	a	a	b	b	-	b	b	a	a	a	b	a	a	a	b	b	a	b	a	-	a	b	a	b	a	b	a	a	a	-	a	b	b	a
SNP0630	2H	645396451	94.116	a	a	b	a	b	b	a	a	a	a	b	a	a	a	b	b	b	b	b	a	a	a	b	a	a	a	b	b	a	b	a	a	a	b	a	b	a	b	a	a	a	a	a	b	b	a
SNP0631	2H	645680586	94.116	a	a	b	a	b	b	a	a	a	a	b	a	a	a	b	b	b	b	b	a	a	a	b	a	a	a	b	b	a	b	a	a	a	b	a	b	a	b	a	a	a	a	a	b	b	a
SNP0632	2H	647137089	95.09	a	a	b	a	b	b	a	a	a	a	b	a	a	a	b	b	b	b	b	a	a	a	b	-	-	a	b	b	a	b	a	a	a	b	a	b	a	b	a	a	a	a	a	b	b	a
SNP0633	2H	647137089	95.09	a	a	b	a	b	b	a	a	a	a	b	a	a	a	b	b	b	b	b	a	a	a	b	a	a	a	b	b	a	b	a	a	a	b	a	b	a	b	a	a	a	a	a	b	b	a
SNP0634	2H	647321146	95.09	a	a	b	a	b	b	a	a	a	a	b	a	a	a	b	b	b	b	b	a	a	a	b	a	a	a	b	b	a	b	a	a	a	b	a	b	-	b	a	a	a	a	a	b	b	a
SNP0635	2H	648066288	95.09	a	a	b	a	b	b	a	a	a	a	b	a	a	a	b	b	b	b	b	a	a	a	b	a	a	a	b	b	a	b	a	a	a	b	a	b	a	b	a	a	a	a	a	b	b	a
SNP0636	2H	649557826	95.09	a	a	b	a	b	b	a	a	a	a	b	-	a	a	b	b	b	b	b	a	a	a	b	a	a	a	b	b	a	b	a	a	a	b	a	b	a	b	a	a	a	a	a	b	b	a
SNP0637	2H	649557958	95.09	a	a	b	a	b	b	a	a	a	a	b	a	a	a	b	b	b	b	b	a	a	a	b	a	a	a	b	b	a	b	a	a	a	b	a	b	a	b	a	a	a	a	a	b	b	a
SNP0638	2H	653534354	98.059	a	a	b	a	b	b	a	a	a	a	b	a	a	a	b	b	b	b	b	a	a	a	b	a	a	a	b	b	a	b	a	a	a	a	a	b	a	b	a	a	a	a	a	b	b	a
SNP0639	2H	653534506	98.059	a	a	b	a	b	b	a	a	a	a	b	a	a	a	b	b	b	b	b	a	a	a	b	-	a	a	b	b	a	b	a	a	a	a	a	b	a	b	a	a	a	a	a	b	b	a
SNP0640	2H	653534520	98.059	a	a	b	a	b	b	a	a	a	a	b	a	a	a	b	b	b	b	b	a	a	a	b	-	a	a	b	-	a	b	a	a	a	a	a	b	a	b	a	a	a	a	a	b	b	a
SNP0641	2H	655328419	99.077	a	a	b	a	b	b	a	a	a	a	b	a	a	a	b	b	b	b	b	a	a	a	b	a	a	a	b	b	a	b	a	a	a	a	a	b	a	b	a	a	a	a	a	b	b	a
SNP0642	2H	656434570	100.757	a	a	b	a	b	b	a	a	a	a	b	a	a	a	b	-	b	b	b	a	a	a	b	a	a	a	b	b	a	b	a	a	a	a	a	b	a	b	a	a	a	a	a	b	b	a
SNP0659	2H	664803044	100.757	a	a	b	a	b	b	a	a	a	a	b	a	a	a	b	b	b	b	b	a	a	a	b	a	a	a	b	b	a	b	a	a	-	a	a	b	a	b	a	a	a	a	a	-	b	-
SNP0643	2H	657750920	102.001	a	a	b	a	b	b	a	a	a	a	b	a	a	a	b	b	-	b	b	a	a	a	b	a	a	a	b	b	a	b	a	a	a	a	a	b	a	b	a	a	a	a	a	b	b	a
SNP0644	2H	658701838	102.001	a	a	b	a	b	b	a	a	a	a	b	a	a	a	b	b	b	b	b	a	a	a	b	a	a	a	b	b	a	b	a	a	a	a	a	b	a	b	a	a	a	a	a	b	b	a
SNP0645	2H	658884649	102.001	a	a	b	a	b	b	a	a	a	a	b	a	a	a	b	b	-	b	b	a	a	a	b	-	a	a	b	b	a	b	a	a	a	a	a	b	a	b	a	a	a	a	a	b	b	a
SNP0646	2H	658889578	102.001	a	a	b	a	b	b	a	a	a	a	b	a	a	a	b	b	b	b	b	a	a	a	b	a	a	a	b	b	a	b	a	a	a	a	a	b	a	b	a	a	a	a	a	b	b	a
SNP0647	2H	658889882	102.001	a	a	b	a	b	-	a	a	a	a	b	a	a	a	b	b	b	b	b	a	a	a	b	a	a	a	b	b	a	b	a	a	a	a	a	b	a	b	a	a	a	a	a	-	b	a
SNP0648	2H	659158478	102.001	a	a	b	a	b	b	a	a	a	a	b	a	a	a	b	b	b	b	b	a	a	a	b	a	a	a	b	b	a	b	a	a	a	a	a	b	a	b	a	a	a	a	a	b	b	a
SNP0649	2H	659261787	102.001	a	a	b	a	b	b	a	a	a	a	b	a	a	a	b	b	-	b	b	a	a	a	b	a	a	a	b	b	a	b	a	a	-	-	a	b	a	b	a	a	a	a	a	b	b	a
SNP0650	2H	659261836	102.001	a	a	b	a	b	b	a	a	a	a	b	a	a	a	b	b	-	b	b	a	a	a	b	a	a	a	b	b	a	b	a	a	a	a	a	b	a	b	a	a	a	a	a	b	b	a
SNP0651	2H	661572663	102.001	a	a	b	a	b	b	a	a	a	a	b	a	a	a	b	b	b	b	b	a	a	a	b	a	a	a	b	b	a	b	a	a	a	a	a	b	a	b	a	a	a	a	a	b	b	a
SNP0652	2H	661920581	102.001	a	a	b	a	b	b	a	a	a	a	b	a	a	a	b	b	b	b	b	a	a	a	b	a	a	a	b	b	a	b	a	a	a	a	a	b	a	b	a	a	a	a	a	b	b	a
SNP0653	2H	662055673	102.001	a	a	b	a	b	b	a	a	a	a	b	a	a	a	b	b	b	b	b	a	a	a	b	a	a	a	b	b	a	b	a	a	a	a	a	b	a	b	a	a	a	a	a	b	b	a
SNP0654	2H	663603561	102.001	a	a	b	a	b	b	a	a	a	a	b	a	a	a	b	b	b	b	b	a	a	a	b	a	a	a	b	b	a	b	-	a	a	a	a	b	a	b	a	a	a	a	a	b	b	a
SNP0655	2H	664067469	102.001	a	a	b	a	b	b	a	a	a	a	b	a	a	a	b	b	b	b	b	a	a	a	b	a	a	a	b	b	a	b	a	a	a	a	a	b	a	b	a	a	a	a	a	b	b	a
SNP0656	2H	664226037	102.001	a	a	b	a	b	b	a	a	a	a	b	a	a	a	b	b	b	b	b	a	a	a	b	a	a	a	b	b	a	b	a	a	a	a	a	b	a	b	a	-	a	a	a	b	b	a
SNP0657	2H	664226092	102.001	a	a	b	a	b	b	a	a	a	a	b	a	a	a	b	b	b	b	b	a	a	a	b	a	a	a	b	b	a	b	a	a	a	a	a	b	a	b	a	a	a	a	a	b	b	a
SNP0658	2H	664448744	102.001	a	a	b	a	b	b	a	a	a	a	b	a	a	a	b	b	-	b	b	a	a	a	b	-	a	a	b	b	a	b	a	a	a	a	a	b	a	b	a	a	a	a	a	b	b	-
SNP0660	2H	666018629	103.315	a	a	b	a	b	b	a	a	a	a	b	a	a	a	b	b	b	b	b	a	a	a	b	a	a	a	b	b	a	b	a	a	a	a	a	b	a	b	a	a	a	a	a	b	b	a
SNP0661	2H	666232518	103.315	a	a	b	a	b	b	a	a	a	a	b	a	a	a	b	b	-	b	b	a	a	a	b	-	a	a	b	b	a	b	a	a	a	a	a	b	a	b	a	a	a	a	a	-	b	a
SNP0662	2H	667137897	104.421	a	a	b	a	b	b	a	a	a	a	b	a	a	a	b	b	b	b	b	a	a	a	b	a	a	a	b	b	a	b	a	a	a	a	a	b	a	b	a	a	a	a	a	b	b	a
SNP0663	2H	670212617	106.088	a	a	a	a	b	b	a	a	a	a	b	a	a	a	b	b	b	b	b	a	a	a	b	a	a	a	b	b	a	b	a	a	a	a	a	b	a	b	a	a	a	a	a	b	b	a
SNP0664	2H	670466583	106.088	a	a	a	a	b	b	a	a	a	a	b	a	a	a	b	b	b	b	b	a	a	a	b	a	a	a	b	b	a	b	a	a	a	a	a	b	a	b	a	a	a	a	a	b	b	a
SNP0665	2H	670617761	106.088	a	a	a	a	b	b	a	a	a	a	b	a	a	a	b	b	b	b	b	a	a	a	b	a	a	a	b	b	a	-	a	a	a	a	a	b	a	b	-	a	a	a	a	b	b	a
SNP0667	2H	672011364	106.088	a	a	a	a	b	b	a	a	a	a	b	a	a	a	b	b	-	b	b	a	a	a	b	a	a	a	b	b	a	b	a	a	a	a	a	b	a	b	a	a	-	a	a	b	b	a
SNP0666	2H	671999569	107.344	a	a	a	a	b	b	a	a	a	a	b	a	a	a	b	b	-	b	b	a	a	a	b	-	a	a	b	b	a	b	a	a	a	a	a	-	a	b	a	a	a	a	a	b	b	a
SNP0668	2H	673151203	107.344	a	a	a	a	b	b	a	a	a	a	b	a	a	a	b	b	b	b	b	a	a	a	b	a	a	a	b	b	a	b	a	a	a	a	a	a	a	b	a	a	a	a	a	b	b	a
SNP0669	2H	673153520	107.344	a	a	-	a	b	b	a	a	a	a	b	a	a	a	b	b	b	b	b	a	a	a	b	a	a	a	b	b	a	b	a	-	a	a	a	a	a	b	a	a	a	a	a	b	b	a
SNP0671	2H	673991540	109.846	a	a	a	a	b	b	a	a	a	a	b	a	a	a	b	b	b	b	a	a	a	a	b	a	a	a	b	b	a	b	a	a	a	a	a	a	a	b	a	a	a	a	a	b	b	a
SNP0672	2H	673992755	109.846	a	a	a	a	b	b	a	a	a	a	b	a	a	a	b	b	b	b	a	a	a	a	b	a	a	a	b	b	a	b	a	a	a	a	a	a	a	b	a	a	a	a	a	b	b	a
SNP0670	2H	673854988	110.692	a	a	a	a	b	b	a	a	a	a	b	a	a	a	b	b	-	-	a	a	a	a	b	a	a	a	b	b	a	-	a	a	a	a	a	a	a	b	a	a	a	a	a	-	-	a
SNP0673	2H	674306187	110.692	a	a	a	a	b	b	a	a	a	a	b	a	a	a	b	b	-	b	a	a	-	a	b	a	a	-	b	b	a	b	a	a	a	a	a	a	a	b	a	a	a	a	a	a	b	a
SNP0674	2H	674528214	111.591	a	a	a	a	b	b	a	a	a	a	b	a	a	a	b	b	-	b	a	a	a	a	b	a	a	a	b	b	a	b	a	a	a	a	a	a	a	b	a	a	a	a	-	a	b	a
SNP0675	2H	676347597	111.591	a	a	a	a	b	b	a	a	a	a	b	a	a	a	b	b	b	b	a	a	a	a	b	a	a	a	b	b	a	b	a	a	a	a	a	a	a	b	a	a	a	a	a	a	b	a
SNP0676	2H	676347663	111.591	a	a	a	a	b	b	a	a	a	a	b	a	a	a	b	b	b	b	a	a	a	a	b	a	a	a	b	b	a	b	a	a	a	a	a	a	a	b	a	a	a	a	a	a	b	a
SNP0677	2H	676848789	112.551	a	a	a	a	b	b	a	a	a	a	b	a	a	a	b	b	b	-	a	a	a	a	b	a	a	a	b	b	a	b	a	a	a	a	a	a	a	b	a	a	a	a	a	a	b	a
SNP0678	2H	676984929	112.551	a	a	a	a	b	b	a	a	a	a	b	a	a	a	b	b	b	b	a	a	a	a	b	a	a	a	-	b	a	b	a	a	a	a	a	a	a	b	a	a	-	a	a	-	b	a
SNP0679	2H	677022150	112.551	a	a	a	a	b	b	a	a	a	a	b	a	a	a	b	b	b	b	a	a	a	a	b	a	a	a	b	b	a	b	a	a	a	a	a	-	a	b	a	a	a	a	a	a	b	a
SNP0680	2H	677255548	112.551	a	a	a	a	b	b	a	a	a	a	b	a	a	a	b	b	b	b	a	a	a	a	b	a	a	a	b	b	a	b	a	a	a	a	a	a	a	b	a	a	a	a	a	a	b	a
SNP0681	2H	677615019	112.551	a	a	a	a	b	b	a	a	a	a	b	a	a	a	b	b	b	b	a	a	a	a	b	a	a	a	b	b	a	b	a	a	a	a	a	a	a	b	a	a	a	a	a	a	b	a
SNP0682	2H	678270070	112.551	a	a	a	a	b	b	a	a	a	a	b	a	a	a	b	b	b	b	-	a	a	a	b	-	a	a	b	b	a	b	a	a	a	a	a	a	a	b	a	a	a	a	a	a	b	a
SNP0683	2H	678893377	112.551	a	a	a	a	b	-	a	a	a	a	b	a	a	a	b	b	-	b	a	a	a	a	b	-	a	a	b	b	a	b	a	a	a	a	a	a	a	b	a	-	a	a	a	a	b	a
SNP0684	2H	678948915	112.551	a	a	a	a	b	b	a	a	a	a	b	a	a	a	b	b	-	b	a	a	a	a	b	a	a	a	b	b	a	-	a	a	a	-	a	a	a	b	a	a	a	a	a	a	b	a
SNP0685	2H	679640936	112.551	a	a	a	a	b	b	a	a	a	a	b	a	a	a	b	b	b	b	a	a	a	a	b	a	a	a	b	b	a	b	a	a	a	a	a	a	a	b	a	a	a	a	a	a	b	a
SNP0686	2H	679641002	112.551	a	a	a	a	b	b	a	a	a	a	b	a	a	a	b	b	b	b	a	a	a	a	b	a	a	a	b	b	a	b	a	a	a	a	a	a	a	b	a	a	a	a	a	a	b	a
SNP0687	2H	681616468	112.551	a	a	a	a	b	b	a	a	a	a	b	a	a	a	b	b	b	b	a	a	a	a	b	a	a	a	b	b	a	b	a	a	a	a	a	a	a	b	a	a	a	a	a	a	b	a
SNP0688	2H	682241544	113.519	a	a	a	a	b	b	a	a	a	a	b	a	a	a	b	b	-	b	a	a	a	a	b	a	a	a	b	b	a	b	a	a	a	a	a	a	a	b	b	a	a	a	a	a	b	a
SNP0689	2H	682299577	113.519	a	a	a	a	b	b	a	a	a	a	b	a	a	a	b	b	b	b	a	a	a	a	b	a	a	a	b	b	a	b	a	a	a	a	a	a	a	b	b	a	a	a	a	a	b	a
SNP0690	2H	682773076	114.491	a	a	a	a	b	b	a	a	a	a	b	a	a	a	b	b	b	b	a	a	a	a	b	a	a	a	b	b	a	a	a	a	a	a	a	a	a	b	b	a	a	a	a	a	b	a
SNP0691	2H	683597561	114.491	a	a	a	a	b	b	a	a	a	a	b	a	a	a	b	b	b	b	-	a	a	a	b	-	a	a	b	b	a	a	a	a	-	a	a	a	-	b	b	-	a	a	a	-	b	a
SNP0692	2H	683597627	114.491	a	a	a	a	b	b	a	a	a	a	b	a	a	a	b	b	b	b	a	-	a	a	b	-	a	a	b	b	-	a	a	a	a	a	a	a	a	b	-	a	a	a	a	a	b	a
SNP0693	2H	683736438	114.491	a	a	a	a	b	b	a	a	a	a	b	a	a	a	b	b	-	b	a	a	a	a	b	a	a	a	b	b	a	a	a	a	a	a	a	a	a	b	b	a	a	a	a	a	b	a
SNP0694	2H	684080597	114.491	a	a	a	a	b	b	a	a	a	a	b	a	a	a	b	b	b	b	a	a	a	a	b	a	a	a	b	b	a	a	a	a	a	a	a	a	a	b	b	a	a	a	a	a	b	a
SNP0695	2H	686353655	114.491	a	a	a	a	b	b	a	a	a	a	b	a	a	a	b	b	b	b	-	a	a	a	b	a	-	a	b	b	a	a	a	a	a	a	a	a	a	b	b	a	a	a	a	a	b	a
SNP0696	2H	687347575	114.491	a	a	a	a	b	b	a	a	a	a	b	a	a	a	b	b	-	b	a	a	a	a	b	a	a	a	b	b	a	a	a	a	a	a	a	a	a	b	b	a	a	a	a	a	b	a
SNP0697	2H	687351482	114.491	a	a	a	a	b	b	a	a	a	a	b	a	a	a	b	b	b	b	a	a	a	a	b	-	a	a	b	b	a	a	a	a	a	a	a	a	a	b	b	a	a	a	a	a	b	a
SNP0698	2H	687976001	114.491	a	a	a	a	b	-	a	a	a	a	b	a	a	a	b	b	b	b	a	a	a	a	b	a	a	a	b	-	a	a	a	a	a	a	a	a	a	b	b	a	a	a	a	a	b	a
SNP0699	2H	687976001	114.491	a	a	a	a	b	-	a	a	a	a	b	a	a	a	b	b	b	b	a	a	a	a	b	a	a	a	b	b	a	a	a	a	a	a	a	a	a	b	b	a	a	a	a	a	b	a
SNP0700	2H	689668353	114.491	a	a	a	a	b	b	a	a	a	a	b	a	a	a	b	b	b	b	a	a	a	a	-	-	a	a	-	b	-	-	a	a	a	a	a	-	a	b	b	a	a	a	a	a	b	a
SNP0701	2H	691396599	114.491	a	a	a	a	b	b	a	a	a	a	b	a	a	a	b	b	b	b	a	a	a	a	b	a	a	a	b	b	a	a	a	a	a	a	a	a	a	b	b	a	a	a	a	a	b	a
SNP0702	2H	693181770	116.764	a	a	a	a	b	b	a	a	a	a	b	a	a	a	b	b	-	b	a	a	a	a	b	-	a	-	b	a	a	a	a	a	a	a	a	a	-	b	b	-	a	a	a	-	b	a
SNP0703	2H	693328037	116.764	a	a	a	a	b	b	a	a	a	a	b	a	a	a	b	b	b	b	a	a	a	a	b	a	a	a	b	a	a	a	a	a	a	a	a	a	a	b	b	a	a	a	a	a	b	a
SNP0704	2H	693328103	116.764	a	a	a	a	b	b	a	a	a	a	b	a	a	a	b	b	b	b	a	a	a	a	b	a	a	a	b	a	a	a	a	a	a	a	a	a	a	b	b	a	a	a	a	a	b	a
SNP0705	2H	694118133	120.342	a	-	a	a	b	b	b	a	a	a	b	a	a	a	a	b	b	b	a	b	a	a	b	-	a	a	b	a	a	-	a	a	a	a	a	a	a	b	b	-	a	a	a	a	b	a
SNP0706	2H	694516823	120.342	a	a	a	a	b	b	b	a	a	a	b	a	a	a	a	b	b	b	a	b	a	a	b	a	a	a	b	a	a	a	a	a	a	a	a	a	a	b	b	a	a	a	a	a	b	a
SNP0710	2H	694793989	121.323	a	a	a	a	b	b	b	a	a	a	b	a	a	a	a	b	b	b	a	b	a	a	b	a	a	a	b	a	a	a	a	a	a	a	a	a	a	b	b	a	a	a	a	a	b	b
SNP0707	2H	694598659	124.106	a	a	a	a	b	b	b	a	a	a	b	a	a	a	a	b	b	b	a	b	a	a	b	a	a	a	b	-	a	a	a	a	a	a	a	a	a	b	b	a	a	a	a	a	b	b
SNP0708	2H	694598669	124.106	a	a	a	-	b	b	b	a	a	a	b	a	a	a	a	b	b	b	a	b	a	a	b	-	a	a	b	a	a	a	a	a	a	a	a	a	a	b	b	a	a	a	a	a	b	b
SNP0709	2H	694689979	124.106	a	a	a	a	b	b	b	a	a	a	b	a	a	a	a	b	b	b	a	b	a	a	b	a	a	a	b	a	a	a	a	a	a	a	a	a	a	b	b	a	a	a	a	a	b	b
SNP0711	2H	695501572	124.106	a	a	a	a	b	b	b	a	a	a	b	a	a	a	a	b	b	b	a	b	a	a	b	a	a	a	b	a	a	-	a	a	a	a	a	a	a	b	b	a	a	a	a	a	b	b
SNP0712	2H	695509445	124.106	a	a	a	a	b	b	b	a	a	a	b	a	a	a	a	b	b	b	a	b	a	a	b	a	a	a	b	a	a	a	a	a	a	a	a	a	a	b	b	a	a	a	a	a	b	b
SNP0716	2H	696298791	124.106	a	a	a	a	b	b	b	a	a	a	b	a	a	a	a	b	-	b	a	b	a	a	b	a	a	a	b	a	a	a	a	a	a	a	a	a	a	b	b	a	a	a	a	a	b	b
SNP0714	2H	696277039	125.677	a	a	a	a	b	b	b	a	a	a	b	a	a	a	a	b	-	b	a	b	a	a	b	-	a	a	b	a	a	a	a	a	a	a	a	a	a	b	b	a	a	a	a	a	b	b
SNP0715	2H	696278562	125.677	a	a	a	a	b	b	b	a	a	a	b	a	a	a	a	b	-	b	a	b	a	a	b	a	a	a	b	a	a	a	a	a	a	a	a	a	a	b	b	a	a	a	a	a	b	b
SNP0713	2H	696255926	127.159	a	a	a	a	b	b	b	a	a	a	b	a	a	a	a	b	b	b	a	b	a	a	b	a	a	a	b	a	a	a	a	a	a	a	a	a	a	b	b	a	a	a	a	a	b	b
SNP0717	2H	696375411	127.159	a	a	a	a	b	b	b	a	a	a	b	a	a	a	a	b	b	b	a	b	a	a	b	a	a	a	b	a	a	a	a	a	a	a	a	a	a	b	b	a	a	a	a	a	b	b
SNP0718	2H	696682220	130.344	a	a	a	a	b	b	b	a	a	a	b	a	a	a	a	b	b	b	a	b	a	a	b	a	a	a	b	a	a	a	a	a	a	a	a	a	a	b	b	a	a	a	a	a	b	b
SNP0719	2H	696919026	130.344	a	a	a	a	b	b	b	a	a	a	b	a	a	a	a	b	b	b	a	b	a	a	b	a	a	a	b	a	a	a	a	a	a	a	a	a	a	b	b	a	a	a	a	a	b	b
SNP0720	2H	698868511	131.933	a	a	-	a	b	b	b	a	a	a	b	a	a	a	a	b	a	-	a	-	a	a	-	-	a	a	b	a	a	a	a	a	a	a	-	-	a	b	b	a	a	a	a	a	b	b
SNP0721	2H	698869171	131.933	a	a	a	a	b	b	b	a	a	a	b	a	a	a	a	b	a	b	a	b	a	a	-	a	a	a	b	a	a	-	a	a	a	a	-	a	a	b	b	a	a	a	a	a	b	b
SNP0722	2H	698869207	131.933	a	a	a	a	b	b	b	a	a	a	b	a	a	a	a	b	a	b	a	b	a	a	b	a	a	a	b	a	a	a	a	a	a	a	a	a	a	b	b	a	a	a	a	a	b	b
SNP0723	2H	699224824	131.933	a	a	a	a	b	b	b	a	a	a	b	a	a	a	a	b	a	b	a	b	a	a	b	a	a	a	b	a	a	a	a	a	a	a	a	a	a	b	b	a	a	a	a	a	b	b
SNP0724	2H	700077607	132.872	a	a	a	a	b	b	b	a	a	a	b	a	a	a	a	b	-	b	-	b	a	a	b	a	a	a	b	a	a	a	a	a	a	a	a	-	a	b	b	a	a	a	a	a	b	b
SNP0725	2H	700497650	132.872	a	a	a	a	b	b	b	a	a	a	b	a	a	a	a	b	a	b	a	b	a	a	b	a	a	a	b	a	a	a	a	a	a	a	a	a	a	b	b	a	a	a	a	a	b	b
SNP0726	2H	700568126	132.872	a	a	a	a	b	b	b	a	a	a	b	a	a	a	a	b	-	b	-	b	a	a	b	a	a	a	b	a	a	a	a	a	a	a	a	a	a	b	b	a	a	a	a	a	b	b
SNP0727	2H	700869394	132.872	a	a	a	a	b	b	b	a	a	a	b	a	a	a	a	b	a	b	a	b	a	a	b	a	a	a	b	a	a	a	a	a	a	a	a	a	a	b	b	a	a	a	a	a	b	b
SNP0728	2H	701643765	133.821	a	a	a	a	b	b	b	a	b	a	b	a	a	a	a	b	a	b	a	b	a	a	b	a	a	a	b	a	a	a	a	a	a	a	a	a	a	b	b	a	a	a	a	a	b	b
SNP0729	2H	701936218	133.821	a	a	a	a	b	b	b	a	b	a	b	a	a	a	a	b	-	b	a	b	a	a	b	-	a	a	b	a	a	a	a	a	a	a	a	a	a	b	b	a	a	a	a	a	b	b
SNP0730	2H	702100440	133.821	a	a	a	a	b	b	b	a	b	a	b	a	a	a	a	b	a	b	a	b	a	a	b	-	a	a	-	a	a	a	a	a	a	-	a	a	a	-	b	-	a	a	a	a	b	b
SNP0731	2H	702546599	134.779	a	a	a	a	b	b	b	a	b	a	b	a	a	a	a	b	a	b	a	b	a	a	b	a	a	a	b	a	a	a	a	a	a	a	a	a	-	b	b	a	a	a	a	a	b	-
SNP0732	2H	703154787	134.779	a	a	a	a	b	b	b	a	b	a	b	a	a	a	a	b	a	b	a	b	a	a	b	a	a	a	b	a	a	a	a	a	a	a	a	-	a	b	b	a	a	a	a	a	b	b
SNP0733	2H	704172143	136.466	a	a	a	a	a	b	b	a	b	a	b	a	a	a	a	a	a	b	a	b	a	a	b	a	a	a	b	a	a	a	a	a	a	a	a	a	a	b	b	a	a	a	a	a	b	b
SNP0734	2H	704316412	136.466	a	a	a	a	a	b	b	a	b	a	b	a	a	a	a	a	a	b	a	b	a	a	b	a	a	a	b	a	a	a	a	a	-	a	a	-	a	b	b	a	a	a	a	-	b	b
SNP0735	2H	704317279	136.466	a	a	a	a	a	b	b	a	b	a	b	a	a	a	a	a	a	b	a	b	a	a	b	a	a	a	b	a	a	a	a	a	a	a	a	a	a	b	b	a	a	a	a	a	b	b
SNP0736	2H	704367298	136.466	a	a	a	a	a	b	b	a	b	a	b	a	a	a	a	a	-	-	a	b	a	a	b	a	a	a	b	a	a	a	a	-	a	a	a	a	a	b	b	a	a	a	a	a	b	b
SNP0737	2H	704893676	136.466	a	a	a	a	a	b	b	a	b	a	b	a	a	a	a	a	a	b	a	b	a	a	b	a	a	a	b	a	a	a	a	a	a	a	a	a	a	b	b	a	a	a	a	a	b	b
SNP0738	2H	705262960	136.466	a	a	a	a	a	b	b	a	b	a	b	a	a	a	a	a	a	b	a	b	a	a	b	a	a	a	b	a	a	a	a	a	a	a	a	a	a	b	b	a	a	a	a	a	b	b
SNP0739	2H	705505948	137.448	a	a	a	a	a	b	b	a	b	a	b	a	a	a	a	a	a	b	a	b	a	a	b	a	a	a	b	a	a	a	a	a	a	a	a	a	a	b	b	a	a	a	a	a	b	b
SNP0740	2H	705855546	137.448	a	a	a	a	a	b	b	a	b	a	b	a	a	a	a	a	a	b	a	b	a	a	b	a	a	a	b	a	a	a	a	a	a	a	a	a	a	b	b	a	a	a	a	a	b	b
SNP0741	2H	706284140	137.448	a	a	a	a	a	b	b	a	b	a	b	a	a	a	a	a	a	b	a	b	a	a	b	a	a	a	b	a	a	a	a	a	a	a	a	a	a	b	b	a	a	a	a	a	b	b
SNP0742	2H	706444958	137.448	a	a	a	a	a	b	b	a	b	a	b	a	a	a	a	a	a	b	a	b	a	a	b	a	a	a	b	a	a	a	a	a	a	a	a	a	a	b	b	a	a	a	a	a	b	b
SNP0743	2H	706464644	137.448	a	a	a	a	a	b	b	a	b	a	b	a	a	a	a	a	a	b	a	b	a	a	b	a	a	a	b	a	a	a	a	a	a	a	a	a	a	b	b	a	a	a	a	a	b	b
SNP0744	2H	706475680	137.448	a	a	a	a	a	b	b	a	b	a	b	a	a	a	a	a	-	b	-	b	a	a	b	-	a	a	b	-	a	a	a	a	a	a	a	a	a	b	b	a	a	a	a	a	b	b
SNP0745	2H	707164982	139.826	a	a	a	a	a	b	b	a	b	a	b	a	a	a	a	a	a	b	a	b	a	a	b	a	a	a	b	a	a	a	a	a	a	a	a	a	a	b	b	a	a	a	a	a	b	b
SNP0746	2H	707164991	139.826	a	a	a	a	a	b	b	a	b	a	b	a	a	a	a	a	a	b	a	b	a	a	b	a	a	a	b	a	a	a	a	a	a	a	a	a	a	b	b	a	a	a	a	a	b	b
SNP0747	2H	707699658	139.826	a	a	a	a	a	b	b	a	b	a	b	a	a	a	a	a	a	b	a	b	a	a	b	-	a	a	b	a	a	a	a	a	a	a	a	a	a	b	b	a	a	a	a	a	b	b
SNP0748	2H	707903101	139.826	a	a	a	a	a	b	b	a	b	a	b	a	a	a	a	a	a	b	a	b	a	a	b	a	a	a	b	a	a	a	a	a	a	a	a	a	a	b	b	a	a	a	a	a	b	b
SNP0749	2H	708864135	140.873	a	a	a	a	a	b	b	a	a	a	b	a	a	a	a	a	-	b	-	b	a	-	b	-	a	a	b	a	-	-	a	a	a	a	-	a	a	b	b	-	a	a	a	-	b	b
SNP0750	2H	709197021	140.873	a	a	a	a	a	b	b	a	a	a	b	a	a	a	a	a	a	b	a	b	a	a	b	a	a	a	-	a	a	a	a	a	a	a	a	a	a	b	b	a	a	a	a	a	b	b
SNP0751	2H	709346865	140.873	a	a	a	a	a	b	b	a	a	a	b	a	a	a	a	a	a	-	a	b	a	a	b	a	a	-	b	a	a	a	a	a	a	a	a	-	-	b	b	a	a	a	a	a	b	b
SNP0752	2H	710000284	141.903	a	a	a	a	a	b	b	a	a	a	b	a	a	a	a	a	a	b	a	b	a	a	b	a	a	a	b	a	a	a	a	a	a	a	a	a	a	b	b	a	a	a	a	a	b	b
SNP0753	2H	710727802	142.912	a	a	a	a	a	b	b	a	a	a	b	a	a	a	a	a	a	b	a	b	a	a	b	a	a	a	b	a	a	a	a	a	a	a	a	a	a	b	b	a	a	a	a	a	b	b
SNP0754	2H	710747208	142.912	a	a	a	a	a	b	b	a	a	a	b	a	a	a	a	a	-	b	a	b	a	a	b	-	a	a	b	a	-	a	a	a	a	a	a	a	a	b	b	a	a	a	a	-	b	b
SNP0755	2H	710857331	144.111	a	a	a	a	a	b	b	a	a	a	b	a	a	a	a	a	a	b	a	b	a	a	b	a	a	a	b	a	a	a	a	a	a	a	a	a	a	b	b	a	-	a	a	a	b	b
SNP0756	2H	710947927	144.111	a	a	a	a	a	b	b	a	a	a	b	a	a	a	a	a	-	b	a	b	a	a	b	a	-	a	b	a	a	a	a	a	a	a	a	a	a	b	b	a	-	a	a	a	b	b
SNP0757	2H	710993816	144.111	a	a	a	a	a	b	b	a	a	a	b	a	a	a	a	a	a	b	a	b	a	a	b	a	a	a	b	a	a	a	a	a	a	a	a	a	a	b	b	a	-	a	a	a	b	b
SNP0758	2H	711160401	144.111	a	a	a	a	a	b	b	a	a	a	b	a	a	a	a	a	a	b	a	b	a	a	b	a	a	a	b	a	a	a	a	a	a	a	a	a	a	b	b	a	-	a	-	a	b	b
SNP0759	2H	711310936	144.111	a	a	a	a	a	b	b	a	a	a	b	a	a	a	a	a	a	b	a	b	a	a	b	a	a	a	b	a	a	a	a	a	a	a	a	a	a	b	b	a	-	a	a	a	b	b
SNP0760	2H	711751091	144.111	-	a	a	a	a	b	b	a	a	a	b	a	a	a	a	a	a	b	a	b	a	a	b	a	a	a	b	a	a	a	a	a	a	a	a	a	a	b	b	a	-	a	a	a	b	b
SNP0761	2H	711760005	144.111	a	a	a	a	a	b	b	a	a	a	b	a	a	a	a	a	a	b	a	b	a	a	b	-	a	a	b	a	a	a	a	a	-	a	a	a	a	b	b	a	-	a	a	a	b	b
SNP0762	2H	711811830	144.111	a	a	a	a	a	b	b	a	a	a	b	a	a	a	a	a	a	b	a	b	a	a	b	a	a	a	b	a	a	a	a	a	a	a	a	a	a	b	b	a	-	a	a	a	b	b
SNP0763	2H	712347601	144.111	a	a	a	a	a	b	b	a	a	a	b	a	a	a	a	a	a	b	a	b	a	a	b	a	a	a	b	a	a	a	a	a	a	a	a	a	a	b	b	a	-	a	a	a	b	b
SNP0764	2H	712495174	144.111	a	a	a	a	a	b	b	a	a	a	b	a	a	a	a	a	a	b	a	b	a	a	b	a	a	a	b	a	a	a	a	a	a	a	a	a	a	b	b	a	-	a	a	a	b	b
SNP0765	2H	713163317	144.111	a	a	a	a	a	b	b	a	a	a	b	a	a	a	a	a	a	b	a	b	a	a	b	a	a	a	b	a	a	a	a	a	a	a	a	a	a	b	b	a	-	a	a	a	b	b
SNP0766	2H	713290035	144.111	a	a	a	a	a	b	b	a	a	a	b	a	a	a	a	a	a	b	a	b	a	a	b	-	a	a	b	a	a	a	a	a	a	a	a	a	a	b	b	a	-	a	a	a	b	b
SNP0767	2H	713291016	144.111	a	a	a	a	a	b	b	a	a	a	b	a	a	a	a	a	a	b	a	b	a	a	b	a	a	a	b	a	a	a	a	a	a	a	a	a	a	b	b	a	-	a	a	a	b	b
SNP0769	2H	713305016	144.111	a	a	a	a	a	b	b	a	a	a	b	a	a	a	a	a	a	b	a	b	a	a	b	a	a	a	b	a	a	a	a	a	a	a	a	a	a	b	b	a	-	a	a	a	b	b
SNP0770	2H	713833840	144.111	a	a	a	a	a	b	b	a	a	a	b	a	a	a	a	a	a	b	a	b	a	a	b	a	a	a	b	a	a	a	a	a	a	a	a	a	a	b	b	a	-	a	a	a	b	b
SNP0771	2H	713834717	144.111	a	a	a	a	a	b	b	a	a	a	b	a	a	a	a	a	a	b	a	b	a	a	b	a	a	a	b	a	a	a	a	a	a	a	a	a	a	b	b	a	-	a	a	a	b	b
SNP0772	2H	713891308	144.111	a	a	a	a	a	b	b	a	a	a	b	a	a	a	a	a	a	b	a	b	a	a	b	a	a	a	b	a	a	a	a	a	a	a	a	a	a	b	b	a	-	a	a	a	b	b
SNP0773	2H	714481704	144.111	a	a	a	a	a	b	b	a	a	a	-	a	a	a	a	a	a	b	a	b	a	a	b	a	a	a	b	a	a	a	a	a	a	a	a	a	a	b	b	a	-	-	a	a	b	-
SNP0768	2H	713304950	145.422	a	a	a	a	a	b	b	a	a	a	b	a	a	a	a	a	a	b	a	b	a	a	b	a	a	a	b	a	a	a	a	a	a	a	a	a	a	b	b	a	-	a	a	a	b	b
SNP0774	2H	715711863	145.422	a	a	a	a	a	b	b	a	a	a	b	a	a	a	a	a	a	b	a	b	a	a	b	a	a	a	b	a	a	a	a	a	a	a	a	a	a	b	b	a	-	a	a	a	b	b
SNP0775	2H	716136575	146.732	a	a	a	a	a	b	b	a	a	a	b	a	a	a	a	a	a	b	a	b	b	a	b	a	a	a	b	a	a	a	a	a	a	a	a	a	a	b	b	a	-	a	a	a	b	b
SNP0776	2H	716266398	147.998	a	a	a	a	a	b	b	a	a	a	b	a	a	a	a	a	a	b	a	b	b	a	b	a	a	a	b	a	a	a	a	a	a	a	a	a	a	b	b	a	-	a	a	a	b	b
SNP0778	2H	716367290	147.998	a	a	a	a	a	b	b	a	a	a	b	a	a	a	a	a	a	b	a	b	b	a	b	a	a	a	b	a	a	a	a	a	a	a	a	a	a	b	b	a	-	a	a	a	b	b
SNP0779	2H	716398028	147.998	a	a	a	a	a	b	b	a	a	a	b	a	a	a	a	a	a	b	a	b	b	a	b	a	a	a	b	a	a	a	a	a	a	a	a	a	a	b	b	a	-	a	a	a	b	b
SNP0777	2H	716367282	149.233	a	a	a	a	a	b	b	a	a	a	b	a	a	a	a	a	a	-	a	b	b	a	b	a	a	a	b	a	a	-	a	a	a	a	a	-	a	b	b	a	-	a	a	a	b	b
SNP0783	2H	716609184	151.281	a	a	a	a	a	b	b	a	a	a	b	a	a	a	a	a	a	-	a	b	b	a	b	a	a	a	b	a	a	a	a	a	a	a	a	a	a	a	b	a	a	a	a	a	b	-
SNP0780	2H	716449802	152.205	a	a	a	a	a	b	b	a	a	a	b	-	a	a	a	-	a	b	a	b	b	a	b	a	a	a	b	a	a	a	a	a	-	a	-	a	a	a	b	a	-	a	a	a	b	b
SNP0781	2H	716541911	152.205	a	a	a	a	a	b	b	a	a	a	b	a	a	a	a	a	a	b	a	b	b	a	b	a	a	a	b	a	a	a	a	a	a	a	a	a	a	a	b	a	-	a	a	a	b	b
SNP0782	2H	716543074	152.205	a	a	a	a	a	b	b	a	a	a	b	a	a	a	a	a	a	b	a	b	b	a	b	a	a	a	b	a	a	a	a	a	a	a	a	a	a	a	b	a	-	a	a	a	b	b
SNP0784	2H	716611280	152.205	a	a	a	a	a	b	b	a	a	a	b	a	a	a	a	a	a	b	a	b	b	a	b	a	a	a	b	a	a	a	a	a	a	a	a	a	a	a	b	a	-	a	a	a	b	b
SNP0785	2H	716611324	152.205	a	a	a	a	a	b	b	a	a	a	b	a	a	a	a	a	a	b	a	b	b	a	b	a	a	a	b	a	a	-	a	a	a	a	-	a	a	a	b	-	-	a	a	a	b	b
SNP0786	2H	716882885	152.205	a	a	a	a	a	b	b	a	a	a	b	a	a	a	a	a	a	b	a	b	b	a	b	a	a	a	b	a	a	a	a	a	a	a	a	a	a	a	b	a	-	a	a	a	b	b
SNP0787	2H	716882950	152.205	a	a	a	a	a	b	b	a	a	a	b	a	a	a	a	a	a	b	a	b	b	a	b	a	a	a	b	a	-	a	a	a	a	a	-	a	a	a	b	a	b	a	a	a	b	b
SNP0788	2H	717315263	152.205	a	a	a	a	a	b	b	a	a	a	b	a	a	a	a	a	a	-	a	b	b	a	b	a	a	a	b	a	a	a	a	a	a	a	a	-	a	a	b	a	b	a	a	a	-	b
SNP0789	2H	718157749	153.324	a	a	a	a	a	b	b	a	a	a	b	a	a	a	a	a	a	b	a	b	b	a	b	a	a	a	b	a	a	a	a	a	a	a	a	a	a	a	b	a	-	a	a	a	b	b
SNP0790	2H	718482370	153.324	a	a	a	a	a	b	b	a	a	a	b	a	a	a	a	a	a	b	a	b	b	a	b	a	a	a	b	a	a	a	a	a	a	a	a	a	a	a	b	a	-	a	a	a	b	b
SNP0791	2H	718790972	153.324	a	a	a	a	a	b	b	a	a	a	b	a	a	a	a	a	a	b	a	b	b	a	b	a	a	a	b	a	a	a	a	a	a	a	a	a	a	a	b	a	-	a	a	a	b	b
SNP0792	2H	718791038	153.324	a	a	a	a	a	b	b	a	a	a	b	a	a	a	a	a	a	b	a	b	b	a	b	a	a	a	b	a	a	a	a	a	a	a	a	a	a	a	b	a	-	a	a	a	b	b
SNP0793	2H	718962728	153.324	a	a	a	a	a	b	b	a	a	a	b	a	a	a	a	a	a	b	a	b	b	a	b	a	a	a	b	a	a	a	a	a	a	a	a	a	a	a	b	a	-	a	a	a	b	-
SNP0794	2H	719151620	153.324	a	a	a	a	a	b	b	a	a	a	b	a	a	a	a	a	-	b	a	b	b	a	b	a	a	a	b	a	a	a	a	a	a	a	a	a	a	a	b	a	-	a	a	a	b	b
SNP0795	2H	719314370	153.324	a	a	a	a	a	b	b	a	a	a	b	a	a	a	a	a	a	b	a	b	b	a	b	a	a	a	b	a	a	a	a	a	a	a	a	a	a	a	b	a	-	a	a	a	b	b
SNP0796	2H	719314436	153.324	a	a	a	a	a	b	b	a	a	a	b	a	a	a	a	a	a	b	a	b	b	a	b	a	a	a	b	a	a	a	a	a	a	a	a	a	a	a	b	a	-	a	a	a	b	b
SNP0797	2H	719420279	153.324	a	a	a	a	a	b	b	a	a	a	b	a	a	a	a	a	a	b	a	b	b	a	b	a	a	a	b	a	a	a	a	a	a	a	a	a	a	a	b	a	-	a	a	a	b	b
SNP0798	2H	719740765	153.324	-	a	a	a	a	b	b	a	a	a	b	a	a	a	-	a	a	b	a	b	b	a	b	a	a	a	b	a	a	a	a	a	a	a	a	a	a	a	b	a	-	a	a	a	b	b
SNP0799	2H	719825022	153.324	a	a	a	a	a	b	b	a	a	a	b	a	a	a	a	a	a	b	-	b	b	a	b	a	a	a	b	a	a	a	a	a	a	a	a	a	a	a	b	a	-	a	a	a	b	b
SNP0800	2H	720033390	153.324	a	a	a	a	a	b	b	a	a	a	b	a	a	a	a	a	a	b	a	b	b	a	b	a	a	a	b	a	a	a	a	a	a	a	a	a	a	a	b	a	-	a	a	a	b	b
SNP0801	2H	720092037	154.546	a	a	a	a	a	b	b	a	a	a	b	a	a	a	a	a	a	b	a	b	b	a	b	a	a	a	b	a	a	a	a	a	a	a	a	a	a	a	b	a	-	a	a	a	b	b
SNP0802	2H	720508108	154.546	a	a	a	a	a	b	b	a	a	a	b	a	a	a	a	a	a	b	a	b	b	a	b	a	a	a	b	a	a	a	a	a	a	a	a	a	a	a	-	a	-	a	a	a	b	b
SNP0803	2H	721190156	154.546	-	a	a	a	a	b	b	a	a	a	b	a	a	a	a	a	a	b	a	b	b	a	b	a	a	a	b	a	-	-	a	a	a	a	a	a	a	a	b	a	-	a	a	a	b	b
SNP0804	2H	721190156	154.546	-	a	a	a	a	b	b	a	a	a	b	a	a	a	a	a	a	b	a	b	b	a	b	a	a	a	b	a	a	a	a	a	a	a	a	a	a	a	b	a	-	a	a	a	b	b
SNP0805	2H	721194554	154.546	a	a	a	a	a	b	b	a	a	a	b	a	a	a	a	a	a	b	a	b	b	a	b	a	a	a	b	a	a	a	a	a	a	a	a	a	a	a	b	a	-	a	a	a	b	b
SNP0806	2H	721195222	154.546	a	a	a	a	a	b	b	a	a	a	b	a	a	a	a	a	a	b	a	b	b	a	b	a	a	a	b	a	a	-	a	a	a	a	a	a	a	a	b	a	-	a	a	a	b	b
SNP0807	2H	721670433	154.546	a	a	a	a	a	b	b	a	a	a	b	a	a	a	a	a	-	b	a	b	b	a	b	a	-	-	b	a	a	a	a	a	a	a	a	a	a	a	b	a	-	a	a	a	b	b
SNP0808	2H	723096940	162.495	a	a	a	a	a	b	b	a	a	a	b	a	a	a	a	a	a	b	a	b	b	a	b	a	a	a	b	a	a	a	a	a	a	a	a	a	a	a	a	a	-	a	a	a	b	b
SNP0809	2H	723107411	162.495	a	a	a	a	a	b	b	a	a	a	b	a	-	a	a	a	a	b	a	b	b	a	b	a	a	a	b	a	a	a	a	a	a	a	a	a	a	a	a	a	-	a	a	a	b	b
SNP0810	2H	723374280	162.495	a	a	a	a	a	b	b	a	a	a	b	a	a	a	a	a	a	b	a	b	b	a	b	a	a	a	-	a	a	a	a	a	a	a	a	a	a	-	a	a	a	a	a	a	b	b
SNP0811	2H	723508986	162.495	a	a	a	a	a	b	b	a	a	a	b	a	a	a	a	a	a	b	a	b	b	a	b	-	a	a	b	a	a	a	a	a	a	a	a	a	a	a	a	a	-	a	a	a	b	b
SNP0812	2H	723860531	163.282	a	a	a	a	a	b	b	a	a	a	b	a	a	a	a	a	a	b	a	b	b	a	b	a	a	a	b	a	a	a	a	a	a	a	a	a	a	a	a	a	a	a	a	a	b	b
SNP0813	2H	724429226	163.282	a	a	a	a	a	b	b	a	a	a	b	a	a	a	a	a	a	b	a	b	b	a	b	a	a	a	b	a	a	a	a	a	a	a	a	a	a	a	a	a	-	a	a	a	b	b
SNP0815	2H	724652919	163.282	a	a	a	a	a	b	b	a	a	a	b	a	a	a	a	a	a	b	a	b	b	a	b	a	a	a	b	a	a	a	a	a	a	a	a	a	a	a	a	a	-	a	a	a	b	b
SNP0816	2H	724652919	163.282	a	a	a	a	a	b	b	a	a	a	b	a	a	a	a	a	a	b	a	b	b	a	b	a	a	a	b	a	a	a	a	a	a	a	a	a	a	a	a	a	-	a	a	a	b	b
SNP0817	2H	724944818	163.282	a	a	a	a	a	b	b	a	a	a	b	a	a	a	a	a	a	b	a	b	b	a	b	a	a	a	b	a	a	a	a	a	a	a	a	a	a	a	a	a	-	a	a	a	b	b
SNP0818	2H	725825503	163.282	a	a	a	a	a	b	b	a	a	a	b	a	a	a	a	a	a	b	-	b	b	a	b	-	a	a	b	a	a	a	a	a	a	a	a	a	-	a	a	a	-	-	a	a	-	b
SNP0820	2H	726979498	163.282	a	a	a	a	a	b	b	a	a	a	b	a	a	a	a	a	a	b	-	-	-	a	b	a	a	a	-	a	a	a	a	a	a	a	a	a	a	a	a	a	-	a	a	a	b	b
SNP0821	2H	726985723	163.282	a	a	a	a	a	b	b	a	a	a	b	a	a	a	a	a	a	b	a	b	b	a	b	a	a	a	b	a	a	a	a	a	a	a	a	a	a	a	a	a	-	a	a	a	b	b
SNP0822	2H	727209028	163.282	a	a	a	a	a	-	-	a	a	a	b	a	a	a	a	a	a	-	a	b	-	a	b	a	a	a	-	a	a	a	a	a	a	a	a	-	a	a	a	a	a	a	a	a	b	b
SNP0814	2H	724429276	164.025	a	a	a	a	a	b	b	a	a	a	b	a	a	a	a	a	-	b	a	b	b	a	b	a	a	a	b	a	a	a	a	a	a	a	a	a	a	a	a	a	-	a	a	a	b	b
SNP0819	2H	726870231	164.025	a	a	a	a	a	b	b	a	a	a	b	a	a	a	a	a	a	b	a	b	b	a	b	a	a	a	b	a	a	a	a	a	a	a	a	a	a	a	a	a	-	a	a	a	b	b
SNP0823	2H	727408922	165.448	a	a	a	a	a	b	b	a	a	a	b	a	a	a	a	a	a	b	a	b	b	b	b	a	a	a	b	a	a	a	a	a	a	a	a	a	a	a	a	a	-	a	a	a	b	b
SNP0824	2H	727483803	165.448	a	a	a	a	a	b	b	a	a	a	b	a	a	a	a	a	a	b	a	b	b	b	b	a	a	a	b	a	a	a	a	a	a	a	a	a	a	a	a	a	-	a	a	a	b	b
SNP0825	2H	727492156	165.448	a	a	a	a	a	b	b	a	-	a	b	a	a	a	a	a	a	b	a	b	b	b	b	a	a	a	b	a	a	a	a	a	a	a	a	a	a	a	a	a	-	a	a	a	b	b
SNP0826	2H	727541521	165.448	a	a	a	a	a	b	b	a	a	a	b	a	a	a	a	a	-	b	a	b	b	b	b	-	a	a	b	a	-	a	a	a	a	a	a	a	a	a	-	a	-	a	a	a	b	b
SNP0827	2H	727797012	165.448	a	a	a	a	a	b	b	a	a	a	b	a	a	a	a	a	a	b	a	b	b	b	b	-	a	a	b	a	a	a	a	a	a	a	a	a	a	a	a	a	-	a	a	a	b	b
SNP0828	2H	727927717	165.448	a	a	a	a	a	b	b	a	a	a	b	a	a	a	a	a	a	b	-	b	b	b	b	a	a	a	b	a	a	a	a	a	a	a	a	a	a	a	a	a	-	a	a	a	b	b
SNP0829	2H	727977464	165.448	a	a	a	a	a	b	b	a	a	a	b	a	a	a	a	a	a	b	a	b	b	b	b	a	a	a	b	a	a	a	a	a	a	a	a	a	a	a	a	a	-	a	a	a	b	b
SNP0830	2H	727985335	165.448	a	a	a	a	a	b	b	a	a	a	b	a	a	a	a	a	a	b	a	b	b	b	b	a	a	a	b	a	a	a	a	a	a	a	a	a	a	a	a	a	-	a	a	a	b	b
SNP0831	2H	727998037	165.448	a	a	a	a	a	b	b	a	a	a	b	a	a	a	a	a	a	b	a	b	b	b	b	a	a	a	b	a	a	a	a	a	a	a	a	a	a	a	a	a	a	a	a	a	b	b
SNP0832	2H	728052595	165.448	a	a	a	a	a	b	b	a	a	a	b	a	a	a	a	a	a	b	a	b	b	b	b	a	a	a	b	a	a	a	-	a	a	a	a	a	a	a	a	a	-	a	a	a	b	b
SNP0833	2H	728221420	165.448	a	a	a	a	a	b	b	a	a	a	b	a	a	a	a	a	a	b	a	b	b	b	b	a	a	a	b	a	a	a	a	a	a	a	a	a	a	a	a	a	-	a	a	a	b	b
SNP0834	2H	728896720	166.666	a	a	a	a	a	b	b	a	a	a	b	a	a	a	a	a	a	b	a	b	b	b	b	a	a	a	b	a	a	a	a	a	a	a	a	a	a	a	a	a	b	a	a	a	b	b
SNP0835	2H	728908096	166.666	a	a	a	a	a	b	b	a	-	a	b	a	a	a	a	a	a	b	a	b	b	b	b	a	a	a	b	a	a	a	-	a	a	a	a	a	a	a	a	a	b	a	a	a	b	b
SNP0836	2H	729801751	167.721	a	a	a	a	a	b	b	a	a	a	b	a	a	a	a	a	a	b	a	b	b	b	b	a	a	a	b	a	a	a	a	a	a	a	a	a	a	a	a	a	-	a	a	a	b	b
SNP0837	2H	730462330	167.721	a	a	a	a	a	b	b	a	a	a	b	-	a	a	a	a	-	b	-	b	b	b	b	a	-	a	b	a	a	a	a	a	a	a	a	a	-	a	a	a	-	a	a	-	b	-
SNP0838	2H	730538503	168.745	a	a	a	a	a	b	b	a	a	a	b	a	a	a	a	a	a	b	a	b	b	b	b	a	-	a	b	a	a	a	a	a	a	a	a	a	a	a	a	a	a	a	a	a	b	b
SNP0839	2H	730538503	168.745	a	a	a	a	a	b	b	a	a	a	b	a	a	a	a	a	a	b	a	b	b	b	b	a	a	a	b	a	a	a	a	a	a	a	a	a	a	a	a	a	b	a	a	a	b	b
SNP0840	2H	730969130	168.745	a	a	a	a	a	b	b	a	a	a	b	a	a	a	a	a	a	b	a	b	b	b	b	a	a	a	b	a	a	a	a	a	a	a	a	a	-	a	a	a	a	a	a	a	b	b
SNP0841	2H	731273105	168.745	-	a	a	a	a	b	b	a	a	a	b	a	a	a	a	a	a	b	a	b	b	b	b	a	a	a	b	a	a	a	a	a	a	a	a	a	a	a	a	a	-	a	a	a	b	b
SNP0842	2H	731273171	168.745	a	a	a	a	a	b	b	a	a	a	b	a	a	a	a	a	a	b	a	b	b	b	b	a	a	a	b	a	a	a	a	a	a	a	a	a	a	a	a	a	-	a	a	a	b	b
SNP0843	2H	731907304	168.745	a	a	a	a	a	b	b	a	a	a	b	a	a	a	a	a	a	b	a	b	b	b	b	a	a	a	b	a	a	a	a	a	a	a	a	a	a	a	a	a	-	a	a	a	b	b
SNP0845	2H	732604681	168.745	a	a	a	a	a	b	b	a	a	a	b	a	a	a	a	a	a	b	a	b	b	b	b	a	a	a	b	a	a	a	a	a	a	a	a	a	a	a	a	a	-	a	a	a	b	b
SNP0844	2H	732546746	169.97	a	a	a	a	a	b	b	a	a	a	b	a	a	a	a	a	a	b	a	b	b	b	b	-	-	a	b	a	a	-	a	a	a	a	a	a	a	a	a	a	-	a	a	a	b	b
SNP0846	2H	732638089	169.97	a	a	a	a	a	b	b	a	a	a	b	a	a	a	a	a	a	b	a	-	b	b	b	a	a	a	b	a	a	a	a	a	a	a	a	a	a	a	a	a	a	a	a	a	b	b
SNP0847	2H	732651386	169.97	a	a	a	a	a	b	b	a	a	a	b	a	a	a	a	a	a	b	a	b	b	b	b	a	a	a	b	a	a	a	a	a	a	a	a	a	a	a	a	a	-	a	a	a	b	b
SNP0848	2H	732706933	169.97	a	a	a	a	a	b	b	a	a	a	b	a	a	a	a	a	a	b	a	b	b	b	b	a	a	a	b	a	a	a	a	a	a	a	a	a	a	a	a	a	-	a	a	a	b	b
SNP0849	2H	733415322	171.28	a	a	a	a	a	b	b	a	a	a	b	a	a	a	a	a	a	b	a	-	b	b	-	-	a	a	-	a	a	a	a	a	a	a	a	a	a	a	a	a	-	a	a	a	b	b
SNP0850	2H	733526611	171.28	a	a	a	a	a	b	b	a	a	a	b	a	a	a	a	a	a	b	-	b	b	b	b	a	a	a	b	a	a	a	a	a	a	a	a	a	a	a	a	a	-	a	a	a	b	b
SNP0851	2H	733526611	171.28	a	a	a	a	a	b	b	a	a	a	b	a	a	a	a	a	a	b	a	b	b	b	b	a	a	a	b	a	a	a	a	a	a	a	a	a	a	a	a	a	a	a	a	a	b	b
SNP0852	2H	733933404	171.28	a	a	a	a	a	b	b	a	a	a	b	a	a	a	a	a	a	b	a	b	b	b	b	a	a	a	b	a	a	a	a	a	a	a	a	a	a	a	a	a	-	a	a	a	b	b
SNP0853	2H	735293067	171.28	a	a	a	a	a	b	b	a	a	a	b	a	a	a	a	a	-	-	-	b	b	b	b	a	a	a	b	a	a	a	a	a	-	a	a	a	a	a	a	a	-	-	a	a	b	b
SNP0854	2H	735887151	171.28	a	a	a	-	a	b	-	a	a	a	b	a	a	a	a	a	a	b	a	b	b	b	b	a	a	a	b	a	a	a	a	a	a	a	a	a	a	a	a	a	-	a	a	a	b	b
SNP0855	2H	735887217	171.28	a	a	a	a	a	b	b	a	a	a	b	a	a	a	a	a	a	b	a	b	b	b	b	a	a	a	b	a	a	a	a	a	a	a	a	a	a	a	a	a	-	a	a	a	b	b
SNP0856	2H	736212827	171.28	a	a	a	a	a	b	b	a	a	a	b	a	a	a	a	a	a	b	a	b	b	b	b	a	a	a	b	a	a	a	a	a	a	a	a	a	a	a	a	a	a	a	a	a	b	b
SNP0857	2H	736245817	171.28	a	a	a	a	a	b	b	a	a	a	b	a	a	a	a	a	a	b	a	b	b	b	b	a	a	a	b	a	a	a	a	a	a	a	a	a	a	a	a	a	b	a	a	a	b	b
SNP0858	2H	736366574	171.28	a	a	a	a	a	b	b	a	a	a	b	a	a	a	a	a	a	b	a	b	b	b	b	a	a	a	b	a	a	a	a	a	a	a	a	a	a	a	a	a	-	a	a	a	b	b
SNP0859	2H	736749284	172.528	a	a	a	a	a	b	b	a	a	a	b	a	a	a	a	a	a	b	-	b	b	b	b	-	a	a	b	a	a	a	a	a	a	a	a	a	a	a	a	a	-	a	a	a	b	b
SNP0860	2H	736784999	172.528	a	a	a	a	a	b	b	a	a	a	b	a	a	a	a	a	-	b	-	b	b	b	b	b	a	a	b	a	a	a	a	a	a	a	a	a	a	a	a	a	a	a	a	-	b	b
SNP0861	2H	736943702	172.528	a	a	a	a	a	b	b	a	-	a	b	a	a	a	-	a	a	b	-	b	b	b	b	b	a	a	b	a	a	a	a	a	a	a	a	a	a	a	a	a	-	-	-	a	b	b
SNP0862	2H	737171708	172.528	a	a	a	a	a	b	b	a	a	a	b	a	a	a	a	a	a	b	a	b	b	b	b	b	a	a	b	a	a	a	a	a	a	a	a	a	a	a	a	a	-	a	a	a	b	b
SNP0864	2H	737661540	172.528	a	a	a	a	a	b	b	a	a	a	b	a	a	a	a	a	a	b	a	b	b	b	b	b	a	a	b	a	a	a	a	a	a	a	a	a	a	a	a	a	-	a	a	a	b	b
SNP0865	2H	737667940	172.528	a	a	a	a	a	b	b	a	a	a	b	a	a	a	a	a	-	b	a	b	b	b	b	b	a	a	b	a	a	a	a	a	a	-	a	a	a	a	a	a	-	a	a	a	b	b
SNP0866	2H	737968756	172.528	a	a	a	a	a	b	b	a	a	a	b	a	a	a	a	a	a	b	a	b	b	b	b	b	a	a	b	a	a	a	a	a	a	a	a	a	a	a	a	a	-	a	a	a	b	b
SNP0867	2H	739043494	172.528	a	a	a	a	a	b	b	a	a	a	b	a	a	a	a	a	a	b	a	b	b	b	b	b	a	a	b	a	a	a	a	a	a	a	a	a	a	a	a	a	-	a	a	a	b	b
SNP0868	2H	739364703	172.528	a	a	a	a	a	b	b	a	a	a	b	a	a	a	a	a	a	b	a	b	b	b	b	b	a	a	b	a	a	a	a	a	a	a	a	a	a	a	a	a	b	a	a	a	b	b
SNP0869	2H	739364952	172.528	a	a	a	a	a	b	b	a	a	a	b	a	a	a	a	a	a	b	a	b	b	b	b	b	a	a	b	a	a	a	a	a	a	a	a	a	a	a	a	a	-	a	a	a	b	b
SNP0870	2H	740255000	172.528	a	a	a	a	a	b	b	a	a	a	b	a	a	a	a	a	a	b	a	b	b	b	b	b	a	a	b	a	a	a	a	a	a	a	a	a	a	a	a	a	-	a	a	a	b	b
SNP0871	2H	740408618	172.528	a	a	a	a	a	b	b	a	a	-	b	a	a	a	a	a	a	b	a	b	b	b	b	b	a	a	b	a	a	a	a	a	a	a	a	a	a	a	a	a	-	a	a	a	-	b
SNP0876	2H	740914338	173.648	a	a	a	a	a	b	b	a	a	a	b	a	a	a	a	a	a	b	a	b	b	b	b	-	a	a	b	a	a	a	a	a	a	-	a	a	a	a	-	a	-	a	a	a	b	b
SNP0863	2H	737342905	174.767	a	a	a	a	a	b	b	a	a	a	b	a	a	a	a	a	a	b	a	b	b	b	b	b	a	a	b	a	a	a	a	a	a	a	a	a	a	a	a	a	-	a	-	a	b	b
SNP0872	2H	740676550	174.767	a	a	a	a	a	b	b	a	a	a	b	a	a	a	a	a	a	b	a	b	b	b	b	b	a	a	b	a	a	a	a	a	a	a	a	a	a	a	a	a	-	a	a	a	b	b
SNP0873	2H	740677503	174.767	a	a	a	a	a	b	b	a	a	a	b	a	a	a	a	a	a	b	a	b	b	b	b	b	a	a	b	a	a	a	a	-	a	a	a	a	a	a	a	-	b	a	a	a	b	b
SNP0874	2H	740808236	174.767	a	a	a	a	a	b	b	a	a	a	b	a	a	a	a	a	a	b	a	b	b	b	b	b	a	a	b	a	a	a	a	a	a	a	a	a	a	a	a	a	-	a	a	a	b	b
SNP0875	2H	740808273	174.767	a	a	a	a	a	b	b	-	a	a	b	a	a	a	a	a	a	b	a	b	b	b	b	b	a	a	b	a	a	a	-	a	a	a	a	a	a	a	a	a	-	a	a	a	b	b
SNP0877	2H	741001206	174.767	a	a	a	a	a	b	b	a	a	a	b	a	a	a	a	a	a	b	a	b	b	b	b	b	a	a	b	a	a	a	a	a	a	a	a	a	a	a	a	a	-	a	a	a	b	b
SNP0878	2H	741082664	174.767	a	a	a	a	a	b	b	a	a	a	b	a	a	a	a	a	a	b	a	b	b	b	b	b	a	a	b	a	a	a	a	a	a	a	a	a	a	a	a	a	-	a	a	a	b	b
SNP0879	2H	741281684	174.767	a	a	a	a	a	b	b	a	a	a	b	a	a	a	a	a	-	b	a	-	b	b	b	b	-	a	b	a	a	a	a	a	a	-	a	a	a	a	a	-	-	a	a	-	b	-
SNP0880	2H	741540208	174.767	a	-	a	a	a	b	b	a	a	a	b	a	a	a	a	a	a	b	a	b	b	b	b	b	a	a	b	a	a	a	a	a	a	a	a	a	a	a	a	a	-	a	a	a	b	b
SNP0881	2H	741592469	174.767	a	a	a	a	a	b	b	a	a	a	b	a	a	a	a	a	a	b	a	b	b	b	b	b	-	a	b	a	a	a	a	a	a	a	a	a	a	a	a	a	-	a	a	a	b	b
SNP0882	2H	742245134	174.767	a	a	a	a	a	b	b	a	a	a	b	a	a	a	a	a	a	b	a	b	b	b	b	b	a	a	b	a	a	a	a	a	a	a	a	a	a	a	a	a	-	a	a	a	b	b
SNP0883	2H	742286533	174.767	a	a	a	a	a	b	b	a	a	a	b	a	a	a	a	a	a	b	a	b	b	b	b	b	a	a	b	a	a	a	a	a	a	a	a	a	a	a	a	a	-	a	a	a	b	b
SNP0884	2H	742754671	174.767	a	a	a	a	a	b	b	a	a	a	b	a	a	a	a	a	-	b	a	b	b	b	b	b	a	a	b	a	a	a	a	a	a	a	a	a	a	a	a	a	-	a	a	a	b	b
SNP0885	2H	744200917	178.05	a	a	a	a	a	b	b	a	b	a	b	a	a	a	a	a	a	b	a	b	b	b	b	b	a	a	b	a	a	a	a	a	a	a	a	a	a	a	a	a	-	a	b	a	b	b
SNP0886	2H	744425734	178.05	a	a	a	a	a	b	b	a	b	a	b	a	a	a	a	a	a	b	a	b	b	b	b	b	a	a	-	a	a	a	-	a	a	a	a	a	a	a	a	a	-	a	b	a	b	b
SNP0887	2H	744898248	179.987	a	a	a	a	a	b	b	a	b	a	b	-	a	a	a	a	-	b	-	b	b	b	b	b	a	a	-	a	a	a	a	a	a	a	a	-	a	a	a	a	b	a	b	a	b	b
SNP0888	2H	745072902	179.987	a	a	a	a	a	b	b	a	b	a	b	a	a	a	a	a	a	b	a	b	b	b	b	b	a	a	b	a	a	a	a	a	a	a	a	a	a	a	a	a	-	a	b	a	b	b
SNP0889	2H	745337560	179.987	a	a	a	a	a	b	b	a	b	a	b	a	a	a	a	a	a	b	a	b	b	b	b	b	a	a	b	a	a	a	a	a	a	a	a	a	a	a	a	a	-	a	b	a	b	b
SNP0890	2H	746085092	181.633	a	a	a	a	a	b	b	a	b	a	b	a	a	a	a	a	a	b	a	b	b	b	b	b	a	a	b	a	a	a	a	a	a	a	a	a	a	a	a	a	-	a	b	a	b	b
SNP0891	2H	746267136	181.633	a	a	a	a	a	b	b	a	b	a	b	a	a	a	a	a	a	b	a	b	b	b	b	b	a	a	b	a	a	a	a	a	a	a	a	a	a	a	a	a	-	a	b	a	b	b
SNP0896	2H	749752469	183.73	a	b	a	a	a	b	b	-	b	a	b	a	a	a	a	a	-	b	a	b	b	b	b	b	a	a	b	a	a	a	a	a	a	a	a	a	a	a	a	a	-	a	b	a	b	b
SNP0892	2H	748648642	185.09	a	b	a	a	a	b	b	a	b	a	b	a	a	a	a	a	a	b	a	b	b	b	b	b	a	a	b	a	a	-	a	a	a	a	a	a	a	a	a	a	-	a	b	a	b	b
SNP0893	2H	748794761	185.09	a	b	a	a	a	b	b	a	b	a	b	a	a	a	a	a	a	b	a	b	b	b	b	b	a	a	b	a	a	a	a	a	a	a	a	a	a	a	a	a	-	a	b	a	b	b
SNP0894	2H	748795002	185.09	a	b	a	a	a	b	b	a	b	a	b	a	a	a	a	a	a	b	a	b	b	b	b	b	a	a	b	a	a	a	a	a	a	a	a	a	a	a	a	a	-	a	b	a	b	b
SNP0895	2H	748926731	185.09	a	b	a	a	a	b	b	a	b	a	b	a	a	a	a	a	a	b	a	b	b	b	b	b	a	a	b	a	a	a	a	a	a	a	a	a	a	a	a	a	-	a	b	a	b	b
SNP0897	2H	750279621	185.09	a	b	a	a	a	b	b	a	b	a	b	a	a	a	a	a	a	b	a	b	b	b	b	b	a	a	b	a	a	a	a	a	a	a	a	a	a	a	a	a	-	a	b	a	b	b
SNP0898	2H	750537193	185.09	a	b	a	a	a	b	b	a	b	a	b	a	a	a	a	a	a	b	a	b	b	b	b	b	a	a	b	a	a	a	a	a	a	a	a	a	a	a	a	a	-	a	b	a	b	b
SNP0899	2H	750538844	185.09	a	b	a	a	a	b	b	a	b	a	b	a	a	a	a	a	a	b	a	b	b	b	b	b	-	a	b	a	a	a	a	a	a	a	a	a	a	a	a	a	-	a	b	a	b	b
SNP0900	2H	750575565	185.09	a	b	a	a	a	b	b	a	b	a	b	a	a	a	a	a	a	b	a	b	b	b	b	b	a	a	b	a	a	a	a	a	a	a	a	a	a	a	a	a	-	a	-	a	b	b
SNP0901	2H	750764273	186.634	a	b	a	a	a	b	b	a	b	a	b	a	a	a	a	a	a	b	a	b	b	b	b	b	a	a	b	a	a	a	a	a	a	a	a	a	a	a	a	a	-	a	b	b	b	b
SNP0904	2H	751061599	186.634	a	b	a	a	a	b	b	a	b	a	b	a	a	a	a	a	a	b	a	b	b	b	b	b	a	a	b	a	a	-	a	a	a	a	a	a	a	a	a	a	-	a	b	b	-	b
SNP0905	2H	751061638	186.634	a	b	a	a	a	b	b	a	b	a	b	a	a	a	a	a	a	b	a	b	b	b	b	b	a	a	b	a	a	a	a	a	a	a	a	a	a	a	a	a	-	a	b	b	b	b
SNP0906	2H	751061665	186.634	a	b	a	a	a	b	b	a	b	a	b	a	a	a	a	a	a	b	a	b	b	b	b	b	a	a	b	a	a	a	a	a	a	a	a	a	a	a	a	a	-	a	b	b	b	b
SNP0903	2H	750990114	188.194	a	b	a	a	a	b	b	a	b	a	b	a	a	a	a	a	-	b	a	b	b	b	b	b	a	a	b	a	a	-	a	a	a	a	a	a	a	a	a	a	-	a	b	b	b	b
SNP0902	2H	750974537	190.038	a	b	-	a	a	b	b	a	b	a	b	a	a	a	a	a	a	b	a	b	b	b	b	b	a	a	b	a	a	a	a	a	a	a	a	a	a	a	a	a	-	a	b	b	b	b
SNP0908	2H	751205589	193.134	b	b	a	a	a	b	b	a	b	a	b	a	a	a	a	a	-	b	a	b	b	b	b	b	a	a	b	a	-	a	a	a	a	a	a	a	a	a	a	a	a	a	b	b	b	b
SNP0909	2H	751637635	193.134	b	b	a	a	a	b	b	a	b	a	b	-	a	a	a	a	a	b	a	b	b	b	b	b	a	a	b	a	a	a	-	-	a	-	a	a	a	a	a	a	b	a	b	b	b	b
SNP0910	2H	751895377	193.134	b	b	a	a	a	b	b	a	b	a	b	a	a	a	a	a	-	b	a	b	b	b	b	b	a	a	b	a	a	a	a	a	a	a	a	a	a	a	a	a	-	a	b	b	b	b
SNP0911	2H	752003053	193.134	b	b	a	a	a	b	b	a	b	a	b	a	a	a	a	a	a	b	a	-	-	b	b	-	-	-	b	a	a	-	a	a	a	a	a	a	a	-	a	-	a	a	b	b	b	b
SNP0912	2H	752214392	193.134	b	b	a	a	a	b	b	a	b	a	b	a	a	a	a	a	a	b	a	b	b	b	b	-	a	a	b	a	a	a	a	a	a	a	a	a	a	a	a	a	-	a	b	b	b	b
SNP0913	2H	752343178	194.179	b	b	a	a	a	b	b	a	b	a	b	a	a	-	a	a	a	-	a	b	b	-	b	b	a	-	b	-	a	-	a	a	a	a	a	a	a	a	a	-	b	a	b	b	b	b
SNP0907	2H	751200986	195.786	b	b	a	a	a	b	b	a	b	a	b	a	a	a	a	a	a	b	a	b	b	b	b	b	a	a	b	a	a	a	a	a	a	a	a	a	a	a	a	-	-	a	b	b	b	-
SNP0914	2H	753289138	195.786	b	b	a	a	a	b	b	a	b	a	b	a	a	a	a	a	-	b	a	b	b	b	b	b	a	a	b	a	a	a	a	a	a	a	a	a	a	a	a	a	a	a	b	b	b	a
SNP0915	2H	754190287	195.786	b	b	a	a	a	b	b	a	b	a	b	a	a	a	a	a	-	b	a	b	b	b	b	b	a	a	b	a	a	a	a	a	a	a	a	a	a	a	a	a	-	a	b	b	b	a
SNP0916	2H	754716876	197.891	b	b	a	a	a	b	b	a	b	a	b	a	a	a	a	a	a	b	a	b	b	b	b	a	a	a	b	a	a	a	a	a	a	a	a	-	a	a	a	a	-	a	b	b	b	a
SNP0917	2H	754781475	197.891	b	b	a	a	a	b	b	a	b	a	b	a	a	a	a	a	-	b	a	b	b	b	b	a	a	a	b	a	a	-	a	a	a	a	a	a	a	a	a	a	-	a	b	b	b	a
SNP0918	2H	755601503	199.462	b	b	a	a	a	b	b	a	b	a	b	a	a	a	a	a	-	b	a	b	b	b	b	a	a	a	-	a	a	a	a	a	a	a	a	a	a	a	a	-	-	a	b	b	b	a
SNP0919	2H	757644922	202.331	b	b	a	a	a	b	b	a	b	a	b	a	a	a	a	a	b	b	a	b	b	b	b	a	a	a	b	a	a	a	a	a	a	b	a	a	a	a	a	a	-	a	b	b	b	a
SNP0920	2H	757663882	202.331	b	b	a	a	a	b	b	a	b	a	b	a	a	a	a	a	b	b	a	b	b	b	b	a	a	a	b	a	a	a	a	a	a	b	a	a	a	a	a	a	-	a	b	b	b	a
SNP0921	2H	757745871	202.331	b	b	a	a	a	b	b	a	b	a	b	a	a	a	a	a	b	b	a	b	b	b	b	a	a	a	b	a	a	a	a	a	a	b	a	a	a	a	a	a	-	a	b	b	b	a
SNP0922	2H	757758210	202.331	b	b	a	a	a	b	b	a	b	a	b	a	a	a	a	a	b	b	a	b	b	b	b	a	a	a	b	a	a	a	a	a	a	b	a	a	a	a	a	a	-	a	b	b	b	a
SNP0923	2H	757819983	202.331	b	b	a	a	a	b	b	a	b	a	b	a	a	a	a	a	b	b	a	b	b	b	b	a	a	a	b	a	a	a	a	a	a	b	a	a	a	a	a	a	-	a	b	b	b	a
SNP0924	2H	758505545	202.331	b	b	a	a	a	b	b	a	b	a	b	a	a	a	a	a	-	-	-	b	b	b	b	a	a	a	b	a	a	a	a	a	-	b	a	a	a	a	a	a	b	a	b	b	b	a
SNP0925	2H	758575152	202.331	b	b	a	a	a	b	b	a	b	a	b	a	a	a	a	a	b	b	a	b	b	b	b	a	a	a	b	a	a	a	a	a	a	b	a	a	a	a	a	a	-	a	b	b	b	a
SNP0926	2H	758675477	202.331	b	b	a	a	a	b	b	a	b	a	b	a	a	a	a	a	b	b	a	b	b	b	b	a	a	a	b	a	a	a	a	a	a	b	a	a	a	a	a	a	-	a	b	b	b	a
SNP0927	2H	758926573	202.331	b	b	a	a	a	b	b	a	b	a	b	a	a	a	a	a	b	b	a	b	b	b	b	a	a	a	-	a	a	a	a	a	a	b	a	a	a	a	a	a	-	a	b	b	b	a
SNP0928	2H	759785065	202.331	b	b	a	a	a	b	b	a	b	a	b	a	a	a	a	a	b	b	a	b	b	b	b	a	a	a	b	a	a	a	a	a	a	b	a	a	a	a	a	a	-	a	b	b	b	a
SNP0929	2H	759834356	202.331	b	b	a	a	a	b	b	a	b	a	b	a	a	a	a	a	b	b	a	b	b	b	b	a	a	a	b	a	a	a	a	a	a	b	a	a	a	a	a	a	-	a	b	b	b	a
SNP0930	2H	760184461	202.331	b	b	a	a	a	b	b	a	b	a	b	a	a	a	a	a	b	b	a	b	b	b	b	a	a	a	b	a	a	a	a	a	a	b	a	a	a	a	a	a	-	a	b	b	b	a
SNP0931	2H	760246115	202.331	b	b	a	a	a	b	b	a	b	a	b	a	a	a	a	a	b	b	a	b	b	b	b	a	a	a	b	a	a	a	a	a	a	b	a	a	a	a	a	a	-	a	b	b	-	a
SNP0932	2H	760527375	202.331	b	b	a	a	a	b	b	a	b	a	b	a	a	a	a	a	b	b	a	b	b	b	b	a	a	a	b	a	a	a	a	a	a	b	a	a	a	a	a	a	-	a	b	-	b	a
SNP0933	2H	760693716	202.331	b	b	a	a	a	b	b	a	b	a	b	a	a	a	a	a	b	b	a	b	b	b	b	-	a	a	b	a	a	a	a	a	a	b	a	a	a	a	a	a	-	a	b	b	b	a
SNP0934	2H	762460488	204.36	b	b	a	a	a	b	b	a	b	b	b	a	a	a	a	a	b	b	a	b	b	b	b	a	a	a	b	a	a	a	a	a	a	b	a	a	a	a	a	a	-	a	b	b	b	a
SNP0935	2H	762720764	205.655	b	b	a	a	a	b	b	a	b	b	b	a	a	a	a	a	-	b	a	b	b	b	b	a	a	a	b	a	a	-	a	a	a	b	a	a	a	a	a	a	-	a	b	b	b	a
SNP0936	2H	762828949	205.655	b	b	a	a	a	b	b	a	b	b	b	a	a	a	a	a	b	b	a	b	b	b	b	a	a	a	b	a	a	a	a	a	a	b	a	a	a	a	a	a	-	a	b	b	b	a
SNP0937	2H	763607615	205.655	b	b	a	a	a	b	-	a	b	b	b	a	a	a	a	a	-	-	a	b	b	b	b	a	a	a	b	a	-	a	a	a	a	b	a	a	a	a	a	a	-	a	b	-	b	a
SNP0938	2H	763822332	205.655	b	b	a	a	a	b	b	a	b	b	b	a	a	a	a	a	b	b	a	b	b	b	b	a	a	a	b	a	a	a	a	a	a	b	a	a	a	a	a	a	-	a	b	b	b	a
SNP0939	2H	764088427	205.655	b	b	a	a	a	b	b	a	b	b	b	a	a	a	a	a	b	b	a	b	b	b	b	a	a	a	b	a	a	a	a	a	a	b	a	a	a	a	a	a	-	a	b	b	b	a
SNP0940	2H	764088493	205.655	b	b	a	a	a	b	b	a	b	b	b	a	a	a	a	a	b	b	a	b	b	b	b	a	a	a	b	a	a	a	a	a	a	b	a	a	a	a	a	a	-	a	b	b	b	a
SNP0941	2H	764422198	207.601	b	b	a	a	a	b	b	a	b	b	b	a	a	a	a	a	b	b	a	b	b	b	b	a	a	a	b	a	a	a	a	a	a	b	a	a	a	a	a	b	-	a	b	b	b	a
SNP0942	2H	765158597	207.601	b	b	a	a	a	b	b	a	b	b	b	a	a	a	a	a	b	b	a	b	b	b	b	a	a	a	b	a	a	a	a	a	a	b	a	a	a	a	a	b	-	a	b	b	b	a
SNP0943	2H	765910271	207.601	b	b	a	a	a	b	b	a	b	b	b	-	a	a	a	a	b	b	a	b	b	b	b	a	a	a	b	a	a	a	a	a	a	b	a	a	a	a	a	b	a	a	b	b	b	a
SNP0944	2H	767044839	207.601	b	b	a	a	a	b	b	a	b	b	b	-	a	a	a	a	b	-	-	b	b	b	b	a	a	a	b	a	a	-	a	a	a	-	a	a	a	a	a	b	-	a	b	b	b	a
SNP0945	2H	767292468	207.601	b	b	a	a	a	b	b	a	b	b	b	a	a	a	a	a	b	b	a	b	b	b	b	a	a	a	b	a	a	a	a	a	a	b	a	a	a	a	a	b	-	a	b	b	b	a
SNP0946	2H	767604129	207.601	b	b	a	a	a	b	b	a	b	b	b	a	a	a	a	a	b	b	a	b	b	b	b	a	a	a	b	a	a	a	a	a	a	b	a	a	a	a	a	b	-	a	b	b	b	a
SNP0947	2H	767604129	207.601	b	b	a	a	a	b	b	a	b	b	b	a	a	a	a	a	b	b	a	b	b	b	b	a	a	a	b	a	a	a	a	a	a	b	a	a	a	a	a	b	-	a	b	b	b	a
SNP2045	3H	660000	0.132	a	b	a	b	a	a	a	b	b	a	b	a	a	a	a	b	-	b	a	b	b	a	a	a	a	b	b	b	a	b	a	a	a	b	b	a	a	a	a	a	b	b	a	a	a	a
SNP2046	3H	660000	0.132	a	b	a	b	a	a	a	b	b	a	b	a	a	a	a	b	-	b	a	b	b	a	a	a	a	b	b	b	a	b	a	a	a	b	b	a	a	a	a	a	b	b	a	a	a	a
SNP2047	3H	1645000	0.329	a	a	a	b	a	a	a	b	b	a	b	a	a	a	a	b	b	b	a	b	b	a	a	a	a	b	b	b	a	b	a	a	a	b	b	a	a	a	a	a	b	b	a	a	a	a
SNP2048	3H	1645000	0.329	a	a	a	b	a	a	a	b	b	a	b	a	a	a	a	b	b	b	a	b	b	a	a	a	a	b	b	b	a	b	a	a	a	b	b	a	a	a	a	a	b	b	a	a	a	a
SNP2049	3H	1995000	0.399	a	a	a	b	a	a	a	b	b	a	b	a	a	a	a	b	b	b	a	b	b	a	a	a	a	b	b	b	a	b	a	a	a	b	b	a	a	a	a	a	b	b	a	a	a	a
SNP2050	3H	1995000	0.399	a	a	a	b	a	a	a	b	b	a	b	a	a	a	a	b	b	b	a	b	b	a	a	a	a	b	b	b	a	b	a	a	a	b	b	a	a	a	a	a	b	b	a	a	a	a
SNP2051	3H	2470000	0.494	a	a	a	b	a	a	a	b	b	a	b	a	a	a	a	b	b	b	a	b	a	a	a	a	a	b	b	b	a	b	a	a	a	b	b	a	a	a	a	a	b	b	a	a	a	a
SNP2052	3H	2470000	0.494	a	a	a	b	a	a	a	b	b	a	b	a	a	a	a	b	b	b	a	b	a	a	a	a	a	b	b	b	a	b	a	a	a	b	b	a	a	a	a	a	b	b	a	a	a	a
SNP2053	3H	2890000	0.578	a	a	a	b	a	a	a	b	b	a	b	a	a	b	a	b	-	-	a	b	a	a	b	b	b	b	-	b	a	b	b	a	a	b	b	b	a	b	a	a	b	b	a	b	a	a
SNP2054	3H	3345000	0.669	a	a	a	b	a	a	a	b	b	a	b	a	a	a	a	b	b	b	a	b	a	a	a	a	a	a	b	b	a	b	a	a	a	b	b	a	a	a	a	a	b	b	a	a	a	a
SNP2055	3H	3345000	0.669	a	a	a	b	a	a	a	b	b	a	b	a	a	a	a	b	b	b	a	b	a	a	a	a	a	a	b	b	a	b	a	a	a	b	b	a	a	a	a	a	b	b	a	a	a	a
SNP2056	3H	3345000	0.669	a	a	a	b	a	a	a	b	b	a	b	a	a	a	a	b	b	b	a	b	a	a	a	a	a	a	b	b	a	b	a	a	a	b	b	a	a	a	a	a	b	b	a	a	a	a
SNP2057	3H	3345000	0.669	a	a	a	b	a	a	a	b	b	a	b	a	a	a	a	b	b	b	a	b	a	a	a	a	a	a	b	b	a	b	a	a	a	b	b	a	a	a	a	a	b	b	a	a	a	a
SNP2058	3H	3655000	0.731	a	a	a	b	a	a	a	b	b	a	b	a	a	a	a	b	b	b	a	b	a	a	a	a	a	a	b	b	a	b	a	a	a	b	b	a	a	a	a	a	b	b	a	a	a	a
SNP2059	3H	3655000	0.731	a	a	a	b	a	a	a	b	b	a	b	a	a	a	a	b	b	b	a	b	a	a	a	a	a	a	b	b	a	b	a	a	a	b	b	a	a	a	a	a	b	b	a	a	a	a
SNP2060	3H	4275000	0.855	a	a	a	b	a	a	a	b	b	a	b	a	a	a	a	b	b	b	a	b	a	a	a	a	a	a	b	b	a	b	a	a	a	b	b	a	a	a	a	a	b	b	a	a	a	a
SNP2061	3H	4275000	0.855	a	a	a	b	a	a	a	b	b	a	b	a	a	a	a	b	b	b	a	b	a	a	a	a	a	a	b	b	a	b	a	a	a	b	b	a	a	a	a	a	b	b	a	a	a	a
SNP2062	3H	4575000	0.915	a	a	a	b	a	a	a	b	b	a	b	a	a	a	a	b	-	b	a	b	a	a	a	a	a	a	b	b	a	-	a	a	a	b	b	a	a	a	a	a	-	b	a	a	a	a
SNP2063	3H	4575000	0.915	a	a	a	b	a	a	a	b	b	a	b	a	a	a	a	b	-	b	a	b	a	a	a	a	a	a	b	b	a	-	a	a	a	b	b	a	a	a	a	a	-	b	a	a	a	a
SNP2064	3H	4575000	0.915	a	a	a	b	a	a	a	b	b	a	b	a	a	a	a	a	-	b	a	b	a	a	a	a	a	a	b	b	a	b	a	a	a	b	b	a	a	a	a	a	b	b	a	a	a	a
SNP2065	3H	4575000	0.915	a	a	a	b	a	a	a	b	b	a	b	a	a	a	a	b	-	b	a	b	a	a	a	a	a	a	b	b	a	b	a	a	a	b	b	a	a	a	a	a	b	b	a	a	a	a
SNP2066	3H	6.82e+06	1.364	a	a	a	b	a	a	a	b	b	a	b	a	a	a	a	b	-	b	a	b	a	a	a	a	a	a	b	b	a	b	a	a	a	-	b	a	a	a	a	a	b	b	a	a	a	a
SNP2067	3H	6.82e+06	1.364	a	a	a	b	a	a	a	b	b	a	b	a	a	a	a	b	-	b	a	b	a	a	a	a	a	a	b	b	a	b	a	a	a	-	b	a	a	a	a	a	b	b	a	a	a	a
SNP2068	3H	6.82e+06	1.364	a	a	a	b	a	a	a	b	b	a	b	a	a	a	a	b	b	b	a	b	a	a	a	a	a	a	b	b	a	b	a	a	a	b	b	a	a	a	a	a	b	b	a	a	a	a
SNP2069	3H	6.82e+06	1.364	a	a	a	b	a	a	a	b	b	a	b	a	a	a	a	b	b	b	a	b	a	b	a	a	a	a	b	b	a	b	a	a	a	b	b	a	a	a	a	a	b	b	a	a	b	a
SNP2070	3H	6.85e+06	1.37	a	a	a	b	a	a	a	b	b	a	b	a	a	a	a	b	b	b	a	b	a	a	a	a	a	a	b	b	a	b	a	a	a	b	b	a	a	a	a	a	b	b	a	a	a	a
SNP2071	3H	6885000	1.377	a	a	a	b	a	a	a	b	b	a	b	a	a	a	a	b	b	b	a	b	a	a	a	a	a	a	b	b	a	b	a	a	a	b	b	a	a	a	a	a	b	b	a	a	a	a
SNP2072	3H	6885000	1.377	a	a	a	b	a	a	a	b	b	a	b	a	a	a	a	b	b	b	a	b	a	a	a	a	a	a	b	b	a	b	a	a	a	b	b	a	a	a	a	a	b	b	a	a	a	a
SNP2073	3H	6.91e+06	1.382	a	a	a	b	a	a	a	b	b	a	b	a	a	a	a	b	b	b	a	b	a	a	a	b	a	a	b	b	a	b	a	a	a	b	b	a	a	a	a	a	b	b	a	a	a	a
SNP2074	3H	6980000	1.396	a	a	a	b	a	a	a	b	b	a	b	a	a	a	a	b	b	b	-	b	a	a	a	a	a	a	b	b	a	b	a	a	a	b	b	a	a	a	a	-	b	b	a	a	a	a
SNP2075	3H	6980000	1.396	a	a	a	b	a	a	a	b	b	a	b	a	a	a	a	b	b	b	-	b	a	a	a	a	a	a	b	b	a	b	a	a	a	b	b	a	a	a	a	-	b	b	a	a	a	a
SNP2076	3H	7185000	1.437	a	a	a	b	a	a	a	b	b	a	b	a	a	a	a	b	b	b	a	b	a	a	a	a	a	a	b	b	a	b	a	a	a	b	b	a	a	a	a	a	b	b	a	a	a	a
SNP2077	3H	7185000	1.437	a	a	a	b	a	a	a	b	b	a	b	a	a	a	a	b	b	b	a	b	a	a	a	a	a	a	b	b	a	b	a	a	a	b	b	a	a	a	a	a	b	b	a	a	a	a
SNP2078	3H	7185000	1.437	a	a	a	b	a	a	a	b	b	a	b	a	a	a	a	b	b	b	a	b	a	a	a	a	a	a	b	a	a	b	a	a	a	b	b	a	a	a	a	a	b	b	a	a	a	a
SNP2079	3H	7185000	1.437	a	a	a	b	a	a	a	b	b	a	b	a	a	a	a	b	b	b	a	b	a	a	a	a	a	a	b	b	a	b	b	a	a	b	b	a	a	a	a	a	b	b	a	a	a	a
SNP2080	3H	7665000	1.533	a	a	a	b	a	a	a	b	b	a	b	a	a	a	a	b	b	b	a	b	a	a	a	a	a	a	b	b	a	b	a	a	a	b	b	a	a	a	a	a	b	b	a	a	a	a
SNP2081	3H	9590000	1.918	a	a	a	b	a	a	a	b	b	a	b	a	a	a	a	b	-	b	a	b	a	a	a	a	a	a	b	b	a	b	a	a	a	b	b	a	a	a	a	a	b	b	a	a	a	a
SNP2082	3H	9775000	1.955	a	a	a	b	a	a	a	b	b	a	b	a	a	a	a	b	-	b	a	b	a	a	a	a	a	a	b	b	a	b	a	a	a	b	b	-	a	a	a	a	b	b	a	a	a	a
SNP2083	3H	9775000	1.955	a	a	a	b	a	a	a	b	b	a	b	a	a	a	a	b	-	b	a	b	a	a	a	a	a	a	b	b	a	b	a	a	a	b	b	-	a	a	a	a	b	b	a	a	a	a
SNP2084	3H	9775000	1.955	a	a	a	b	a	a	a	b	b	a	b	a	a	a	a	b	b	b	a	b	a	a	a	a	a	a	b	b	a	-	a	a	a	b	b	a	a	a	a	a	b	b	a	a	a	a
SNP2085	3H	9775000	1.955	a	a	a	b	a	a	a	b	b	a	b	a	a	a	a	b	b	b	a	b	a	a	a	a	a	a	b	b	a	-	a	a	a	b	b	a	a	a	a	a	b	b	a	a	a	a
SNP2086	3H	9775000	1.955	a	a	a	b	a	a	a	b	b	a	b	a	a	a	a	b	b	b	a	b	a	a	a	a	a	a	b	b	a	b	a	a	a	b	b	a	a	a	a	a	b	b	a	a	a	a
SNP2087	3H	9775000	1.955	a	a	a	b	a	a	a	b	b	a	b	a	a	a	a	b	b	b	a	b	a	a	a	a	a	a	b	b	a	b	a	a	a	b	b	a	a	a	a	a	b	b	a	a	a	a
SNP2088	3H	10805000	2.161	a	a	a	b	a	a	a	b	b	a	b	a	a	a	a	b	b	b	a	b	a	a	a	a	a	a	b	b	a	b	a	a	a	b	b	a	a	a	a	a	b	b	a	a	a	a
SNP2089	3H	10845000	2.169	a	a	a	b	a	a	a	b	b	a	b	a	a	a	a	b	b	b	a	b	a	a	a	a	a	a	b	b	a	b	a	a	a	b	b	a	a	a	a	a	b	b	a	a	a	a
SNP2090	3H	10845000	2.169	a	a	a	b	a	a	a	b	b	a	b	a	a	a	a	b	b	b	a	b	a	a	a	a	a	a	b	b	a	b	a	a	a	b	b	a	a	a	a	a	b	b	a	a	a	a
SNP2091	3H	11130000	2.226	a	a	a	b	a	a	a	b	b	a	b	a	a	a	a	b	b	b	a	b	a	a	a	-	a	a	b	b	-	b	a	a	a	b	b	a	a	a	a	a	b	b	a	a	a	a
SNP2092	3H	11130000	2.226	a	a	a	b	a	a	a	b	b	a	b	a	a	a	a	b	b	b	a	b	a	a	a	-	a	a	b	b	-	b	a	a	a	b	b	a	a	a	a	a	b	b	a	a	a	a
SNP2093	3H	11195000	2.239	a	a	a	b	a	a	a	b	b	a	b	a	a	a	a	b	b	b	a	b	a	a	a	a	b	a	b	b	a	b	a	a	a	b	b	a	a	a	a	a	b	b	a	a	a	a
SNP2094	3H	11195000	2.239	a	a	a	b	a	a	a	b	b	a	b	a	a	a	a	b	b	b	a	b	a	a	a	a	b	a	b	b	a	b	a	a	a	b	b	a	a	a	a	a	b	b	a	a	a	a
SNP2095	3H	13070000	2.614	a	a	a	b	a	a	a	b	b	a	b	a	a	a	a	b	b	b	a	b	a	a	a	a	b	a	b	b	a	a	a	a	a	b	b	a	a	a	a	a	b	b	a	a	a	a
SNP2096	3H	13070000	2.614	a	a	a	b	a	a	a	b	b	a	b	a	a	a	a	b	b	b	a	b	a	a	a	a	b	a	b	b	a	a	a	a	a	b	b	a	a	a	a	a	b	b	a	a	a	a
SNP2097	3H	13100000	2.62	a	a	a	b	a	a	a	b	b	a	b	b	a	a	a	b	b	b	a	b	a	a	a	a	b	a	b	b	a	b	a	a	a	b	b	a	a	a	a	a	b	b	a	a	a	a
SNP2098	3H	13970000	2.794	a	a	a	b	a	a	a	b	b	a	b	a	a	a	a	b	-	b	a	b	a	a	a	a	b	a	b	b	-	a	a	a	a	b	b	a	a	a	a	a	b	b	a	a	a	a
SNP2099	3H	13970000	2.794	a	a	a	b	a	a	a	b	b	a	b	a	a	a	a	b	-	b	a	b	a	a	a	a	b	a	b	b	-	a	a	a	a	b	b	a	a	a	a	a	b	b	a	a	a	a
SNP2100	3H	14175000	2.835	a	a	a	b	a	a	a	b	b	a	b	a	a	a	a	b	b	b	a	b	a	a	a	a	b	a	b	b	a	a	a	a	a	b	b	a	a	a	a	a	b	b	a	a	a	a
SNP2101	3H	1.4305e+07	2.861	a	a	a	b	a	a	a	b	b	a	b	a	a	a	a	b	b	b	a	b	a	a	a	a	b	a	b	b	a	a	a	a	a	-	b	a	a	a	a	a	b	b	a	-	a	-
SNP2102	3H	1.4305e+07	2.861	a	a	a	b	a	a	a	b	b	a	b	a	a	a	a	b	b	b	a	b	a	a	a	a	b	a	b	b	a	a	a	a	a	-	b	a	a	a	a	a	b	b	a	-	a	-
SNP2103	3H	14335000	2.867	a	a	a	b	a	a	a	b	b	a	b	a	a	a	a	b	-	b	a	b	a	a	a	a	b	a	b	b	a	a	a	a	a	b	b	a	a	a	a	-	b	b	a	-	a	a
SNP2104	3H	14335000	2.867	a	a	a	b	a	a	a	b	b	a	b	a	a	a	a	b	-	b	a	b	a	a	a	a	b	a	b	b	a	a	a	a	a	b	b	a	a	a	a	-	b	b	a	-	a	a
SNP2105	3H	15055000	3.011	a	a	a	b	a	a	a	b	b	a	b	a	a	a	a	b	b	b	a	b	-	a	a	a	b	a	b	b	a	a	a	a	a	b	b	a	a	a	a	a	b	b	-	a	a	a
SNP2106	3H	15055000	3.011	a	a	a	b	a	a	a	b	b	a	b	a	a	a	a	b	b	b	a	b	-	a	a	a	b	a	b	b	a	a	a	a	a	b	b	a	a	a	a	a	b	b	-	a	a	a
SNP2107	3H	15280000	3.056	a	a	a	b	a	a	a	b	b	a	b	a	a	a	a	b	-	b	a	b	a	a	a	a	b	a	b	b	a	a	a	a	a	b	b	a	a	a	a	a	b	b	a	a	a	a
SNP2108	3H	15280000	3.056	a	a	a	b	a	a	a	b	b	a	b	a	a	a	a	b	-	b	a	b	a	a	a	a	b	a	b	b	a	a	a	a	a	b	b	a	a	a	a	a	b	b	a	a	a	a
SNP2109	3H	15300000	3.06	a	a	a	b	a	a	a	b	b	a	b	a	a	a	a	b	b	b	a	b	a	a	a	a	b	a	b	b	a	a	a	a	a	b	b	a	a	a	a	a	b	b	a	a	a	a
SNP2110	3H	15590000	3.118	a	a	a	b	a	a	a	b	b	a	b	a	a	a	a	b	b	b	a	b	a	a	a	a	b	a	b	b	a	a	a	a	a	b	b	a	a	a	a	a	b	b	a	a	a	a
SNP2111	3H	15590000	3.118	a	a	a	b	a	a	a	b	b	a	b	a	a	a	a	b	b	b	a	b	a	a	a	a	b	a	b	b	a	a	a	a	a	b	b	a	a	a	a	a	b	b	a	a	a	a
SNP2112	3H	16500000	3.3	a	a	a	b	a	a	a	a	b	a	b	a	a	a	a	b	b	b	a	b	a	a	a	a	b	a	b	b	a	a	a	a	a	b	b	a	a	a	a	a	b	b	a	a	a	a
SNP2113	3H	16500000	3.3	a	a	a	b	a	a	a	b	b	a	b	a	a	a	a	b	b	b	a	b	a	a	a	a	b	a	b	b	a	a	a	a	a	b	b	a	a	a	a	a	b	b	a	a	a	a
SNP2114	3H	1.662e+07	3.324	a	a	a	b	a	a	a	b	b	a	b	a	a	a	a	b	-	b	a	b	a	a	a	a	b	a	b	b	a	a	a	a	a	b	b	a	a	a	a	a	b	b	a	a	a	a
SNP2115	3H	1.662e+07	3.324	a	a	a	b	a	a	a	b	b	a	b	a	a	a	a	b	-	b	a	b	a	a	a	a	b	a	b	b	a	a	a	a	a	b	b	a	a	a	a	a	b	b	a	a	a	a
SNP2116	3H	16845000	3.369	a	a	a	b	a	a	a	b	b	a	b	a	a	a	a	b	-	b	a	b	a	a	a	a	b	a	b	b	a	a	a	a	a	b	b	a	a	a	a	a	b	b	a	a	a	a
SNP2117	3H	17180000	3.436	a	a	a	b	a	a	a	b	b	a	b	a	a	a	a	b	-	b	a	b	a	a	a	a	b	a	b	b	a	a	a	a	a	b	b	a	a	a	a	a	b	b	a	a	a	a
SNP2118	3H	17180000	3.436	a	a	a	b	a	a	a	b	b	a	b	a	a	a	a	b	-	b	a	b	a	a	a	a	b	a	b	b	a	a	a	a	a	b	b	a	a	a	a	a	b	b	a	a	a	a
SNP2119	3H	17350000	3.47	a	a	a	b	a	a	a	b	b	a	b	a	a	a	a	b	b	b	a	b	a	a	a	a	b	a	b	a	a	a	a	a	a	b	b	a	a	a	a	a	b	b	a	a	a	a
SNP2120	3H	17350000	3.47	a	a	a	b	a	a	a	b	b	a	b	a	a	a	a	b	b	b	a	b	a	a	a	a	b	a	b	a	a	a	a	a	a	b	b	a	a	a	a	a	b	b	a	a	a	a
SNP2121	3H	17550000	3.51	a	a	a	b	a	a	a	a	b	a	b	a	a	a	a	b	b	a	a	b	a	a	a	a	b	a	b	a	a	a	a	a	a	b	b	a	a	a	a	a	b	b	a	a	a	a
SNP2122	3H	17550000	3.51	a	a	a	b	a	a	a	a	b	a	b	a	a	a	a	b	b	b	a	b	a	a	a	a	b	a	b	a	a	a	a	a	a	b	b	a	a	a	a	a	b	b	a	a	a	a
SNP2123	3H	17670000	3.534	a	a	a	b	a	a	a	a	b	a	b	a	a	a	a	b	b	b	a	b	a	a	a	a	b	a	b	a	a	a	a	a	a	b	b	a	a	a	a	a	b	b	a	a	a	a
SNP2124	3H	17670000	3.534	a	a	a	b	a	a	a	a	b	a	b	a	a	a	a	b	b	b	a	b	a	a	a	a	b	a	b	a	a	a	a	a	a	b	b	a	a	a	a	a	b	b	a	a	a	a
SNP2125	3H	17965000	3.593	a	a	a	b	a	a	a	a	b	a	b	a	a	a	a	b	b	b	a	b	a	a	a	a	b	a	b	a	a	a	a	a	a	b	b	a	a	a	a	a	b	b	a	a	a	a
SNP2126	3H	17965000	3.593	a	a	a	b	a	a	a	a	b	a	b	a	a	a	a	b	b	b	a	b	a	a	a	a	b	a	b	a	a	a	a	a	a	b	b	a	a	a	a	a	b	b	a	a	a	a
SNP2127	3H	17965000	3.593	a	a	a	b	a	a	a	a	b	a	b	a	a	a	a	b	b	b	-	b	a	a	a	-	b	a	b	a	a	-	a	a	a	b	b	a	a	a	a	a	b	b	a	a	a	a
SNP2128	3H	17965000	3.593	a	a	a	b	a	b	a	a	b	a	b	a	a	a	a	b	b	b	-	b	a	a	a	-	b	a	b	a	a	-	a	a	a	b	b	a	a	a	a	a	b	b	a	a	a	a
SNP2129	3H	17970000	3.594	a	a	a	b	a	a	a	a	b	a	b	a	a	a	a	b	b	b	a	b	a	a	a	a	b	a	b	a	a	a	a	a	a	b	b	a	a	a	a	a	b	b	a	a	a	a
SNP2130	3H	17970000	3.594	a	a	a	b	a	a	a	a	b	a	b	a	a	a	a	b	b	b	a	b	a	a	a	a	b	a	b	a	a	a	a	a	a	b	b	a	a	a	a	a	b	b	a	a	a	a
SNP2131	3H	17990000	3.598	a	a	a	b	a	a	a	a	b	a	b	a	a	a	a	b	b	b	a	b	a	a	a	a	a	-	b	a	a	a	a	a	a	b	b	a	a	a	a	a	b	b	a	a	a	a
SNP2132	3H	17990000	3.598	a	a	a	b	a	a	a	a	b	a	b	a	a	a	a	b	b	b	a	b	a	a	a	a	b	-	b	b	a	a	a	a	a	b	b	a	a	a	a	b	b	b	a	a	a	a
SNP2133	3H	18120000	3.624	a	a	a	b	a	a	a	a	b	a	b	a	a	a	a	b	b	b	a	b	a	a	a	a	b	a	b	a	a	a	a	a	a	b	b	a	a	a	a	a	a	b	a	a	a	a
SNP2134	3H	18120000	3.624	a	a	a	b	a	a	a	a	b	a	b	a	a	a	a	b	b	b	a	b	a	a	a	a	b	a	b	a	a	a	a	a	a	b	b	a	a	a	a	a	b	b	a	a	a	a
SNP2135	3H	18200000	3.64	a	a	a	b	a	a	a	a	b	a	b	a	a	a	a	b	b	b	a	b	a	a	a	a	b	a	b	a	a	a	a	a	a	b	b	-	a	a	a	a	b	b	a	a	a	a
SNP2136	3H	18200000	3.64	a	a	a	b	a	a	a	a	b	a	b	b	a	a	a	b	b	b	a	b	a	a	a	a	b	a	b	a	a	a	a	a	a	b	b	-	a	a	a	a	b	b	a	a	a	a
SNP2137	3H	18205000	3.641	a	a	a	b	a	a	a	a	b	a	b	a	a	a	a	b	b	b	a	b	a	a	a	a	b	a	b	a	a	a	a	a	a	b	b	a	a	a	a	a	b	b	a	a	a	a
SNP2138	3H	18205000	3.641	a	a	a	b	a	a	a	a	b	a	b	a	a	a	a	b	b	b	a	b	a	a	a	a	b	a	b	a	a	a	a	a	a	b	b	a	a	a	a	a	b	b	a	a	-	a
SNP2139	3H	18205000	3.641	a	a	a	b	a	a	a	a	b	a	b	a	a	a	a	b	b	b	a	b	a	a	a	a	b	a	b	a	a	a	a	a	a	b	b	a	a	a	a	a	b	b	a	a	-	a
SNP2140	3H	18230000	3.646	a	a	a	a	a	a	a	a	b	a	b	a	a	a	a	b	b	b	a	b	a	a	a	a	b	a	b	a	a	a	a	a	a	b	b	a	a	a	a	a	a	b	a	a	a	a
SNP2141	3H	18230000	3.646	a	a	a	b	a	a	a	a	b	a	b	a	a	a	a	b	b	b	a	b	a	a	a	a	b	a	b	a	a	a	a	a	a	b	b	a	a	a	a	a	b	b	a	a	a	a
SNP2142	3H	18330000	3.666	a	a	a	b	a	a	a	a	b	a	b	a	a	a	a	b	b	b	a	b	a	a	a	a	b	a	b	a	a	a	a	a	a	b	b	a	a	a	a	a	b	b	a	a	a	a
SNP2143	3H	18330000	3.666	a	a	a	b	a	a	a	a	b	a	b	a	a	a	a	b	b	b	a	b	a	a	a	a	b	a	b	a	a	a	a	a	a	b	b	a	a	a	a	a	b	b	a	a	a	a
SNP2144	3H	18605000	3.721	a	a	a	a	a	a	a	a	b	a	b	a	a	a	a	b	b	b	a	b	a	a	a	a	b	a	b	a	a	a	a	a	a	b	b	a	a	a	a	a	a	b	a	a	a	a
SNP2145	3H	18605000	3.721	a	a	a	a	a	a	a	a	b	a	b	a	a	a	a	b	b	b	a	b	a	a	a	a	b	a	b	a	a	a	a	a	a	b	b	a	a	a	a	a	b	b	a	a	a	a
SNP2146	3H	18620000	3.724	a	a	a	a	a	a	a	a	b	a	b	a	a	a	a	b	b	b	a	b	a	a	a	a	b	a	b	a	a	a	a	a	a	b	b	a	a	a	a	a	a	b	a	a	a	a
SNP2147	3H	18620000	3.724	a	a	a	a	a	a	a	a	b	a	b	a	a	a	a	b	b	b	a	b	a	a	a	a	b	a	b	a	a	a	a	a	a	b	b	a	a	a	a	a	b	b	a	a	a	a
SNP2148	3H	20720000	4.144	a	a	a	a	a	a	a	a	a	a	b	a	a	a	a	b	-	b	a	b	a	a	a	-	b	a	b	a	-	a	a	a	a	b	b	a	a	a	a	a	a	b	a	a	a	a
SNP2149	3H	20720000	4.144	a	a	a	a	a	a	a	a	a	a	b	a	a	a	a	b	-	b	a	b	a	a	a	-	b	a	b	a	-	a	a	a	a	b	b	a	a	a	a	a	a	b	a	a	a	a
SNP2150	3H	22775000	4.555	a	a	a	a	a	a	a	a	a	a	b	a	a	a	a	b	b	b	a	b	a	a	a	a	b	a	b	a	a	a	a	a	a	a	b	a	a	a	a	a	b	b	a	a	a	a
SNP2151	3H	23050000	4.61	a	a	a	a	a	a	a	a	a	a	b	a	a	a	a	b	b	b	a	b	a	a	a	a	b	a	b	a	a	a	a	a	a	a	b	a	a	a	a	a	a	b	a	a	a	a
SNP2152	3H	23050000	4.61	a	a	a	a	a	a	a	a	a	a	b	a	a	a	a	b	b	b	a	b	a	a	a	a	b	a	b	a	a	a	a	a	a	a	b	a	a	a	a	a	a	b	a	a	a	a
SNP2153	3H	23170000	4.634	a	a	a	a	a	a	a	a	a	a	b	a	a	a	a	b	a	b	a	b	a	a	a	a	b	a	b	a	a	a	a	a	a	a	b	a	a	a	a	a	a	b	a	a	a	a
SNP2154	3H	23170000	4.634	a	a	a	a	a	a	a	a	a	a	b	a	a	a	a	b	a	b	a	b	a	a	a	a	b	a	b	a	a	a	a	a	a	a	b	a	a	a	a	a	b	b	a	a	a	a
SNP2155	3H	23670000	4.734	a	a	a	a	a	a	a	a	a	a	b	a	a	a	a	b	a	b	a	b	a	a	a	a	b	a	b	a	a	a	a	a	a	a	b	a	a	a	a	a	a	b	a	a	a	a
SNP2156	3H	23670000	4.734	a	a	a	a	a	a	a	a	a	a	b	a	a	a	a	b	a	b	a	b	a	a	a	a	b	a	b	a	a	a	a	a	a	a	b	a	a	a	a	a	b	b	a	a	a	a
SNP2157	3H	23670000	4.734	a	a	a	a	a	a	a	a	a	a	b	a	a	a	a	b	a	b	a	b	a	a	a	a	b	a	b	a	a	a	a	a	a	a	b	a	a	a	a	a	a	b	a	a	a	a
SNP2158	3H	23670000	4.734	a	a	a	a	a	a	a	a	a	a	b	a	a	a	a	b	a	b	a	b	a	a	a	a	b	a	b	a	a	a	a	a	a	a	b	a	a	a	a	a	b	b	a	a	a	a
SNP2159	3H	24615000	4.923	a	a	a	a	a	a	a	a	a	a	b	-	a	a	a	b	a	b	a	b	a	a	a	a	b	-	b	a	a	a	a	a	a	a	b	a	a	a	a	a	a	b	a	a	a	a
SNP2160	3H	24615000	4.923	a	a	a	a	a	a	a	a	a	a	b	-	a	a	a	b	a	b	a	b	a	a	a	a	b	-	b	a	a	a	a	a	a	a	b	a	a	a	a	b	b	b	a	a	a	a
SNP2161	3H	24725000	4.945	a	a	a	a	a	a	a	a	a	a	b	a	a	a	a	b	a	b	a	b	a	a	a	a	b	a	b	a	a	a	a	a	a	a	b	a	a	a	a	a	a	b	a	a	a	a
SNP2162	3H	24725000	4.945	a	a	a	a	a	a	a	a	a	a	b	a	a	a	a	b	a	b	a	b	a	a	a	a	b	a	b	a	a	a	a	a	a	a	b	a	a	a	a	a	b	b	a	a	a	a
SNP2163	3H	24725000	4.945	a	a	a	a	a	a	a	a	a	a	b	a	a	a	a	b	a	b	a	b	a	a	a	a	b	a	b	a	a	a	a	a	a	a	b	a	a	a	a	a	a	b	a	a	a	-
SNP2164	3H	24725000	4.945	a	a	a	a	a	a	a	a	a	a	b	a	a	a	a	b	a	b	a	b	a	a	a	a	b	a	b	a	a	a	a	a	a	a	b	a	a	a	a	a	b	b	a	a	a	-
SNP2165	3H	2.5245e+07	5.049	a	a	a	a	a	a	a	a	a	a	b	a	a	a	a	a	a	b	a	b	a	a	a	a	b	a	b	a	a	a	a	a	a	a	b	a	a	a	a	a	a	b	a	a	a	a
SNP2166	3H	2.5245e+07	5.049	a	a	a	a	a	a	a	a	a	a	b	a	a	a	a	a	a	b	a	b	a	a	a	a	b	a	b	a	a	a	a	a	a	a	b	a	a	a	a	a	b	b	a	a	a	a
SNP2167	3H	25505000	5.101	a	a	a	a	a	a	a	a	a	a	b	a	a	a	a	a	a	b	a	b	a	a	a	a	b	a	b	a	a	a	a	a	a	a	b	a	a	a	a	a	a	b	a	a	a	a
SNP2168	3H	25505000	5.101	a	a	a	a	a	a	a	a	a	a	b	a	a	a	a	a	a	b	a	b	a	a	a	a	b	a	b	a	a	a	a	a	a	a	b	a	a	a	a	a	b	b	a	a	a	a
SNP2169	3H	25505000	5.101	a	a	a	a	a	a	a	a	a	a	b	a	a	a	a	a	a	b	a	b	a	a	a	a	b	a	b	a	-	a	a	a	a	a	b	a	a	a	a	a	a	b	a	a	a	a
SNP2170	3H	25505000	5.101	a	a	a	a	a	a	a	a	a	a	b	a	a	a	a	a	a	b	a	b	a	a	a	a	b	b	b	a	-	a	a	a	a	a	b	a	a	a	a	a	b	b	a	a	a	a
SNP2171	3H	26790000	5.358	a	a	a	a	a	a	a	a	a	a	b	a	a	a	a	a	a	a	a	b	a	a	a	a	b	a	b	a	a	a	a	a	a	a	b	a	a	a	a	a	a	b	a	a	a	a
SNP2172	3H	26790000	5.358	a	a	a	a	a	a	a	a	a	a	b	a	a	a	a	a	a	b	a	b	a	a	a	a	b	a	b	a	a	a	a	a	a	a	b	a	a	a	a	a	b	b	a	a	a	a
SNP2173	3H	27045000	5.409	a	a	a	a	a	a	a	a	a	a	b	a	a	a	a	a	-	b	a	b	a	a	a	a	b	a	b	a	a	a	a	a	a	a	b	a	a	a	a	a	a	b	a	a	a	a
SNP2174	3H	27045000	5.409	a	a	a	a	a	a	a	a	a	a	b	a	a	a	a	a	-	b	a	b	a	a	a	a	b	a	b	a	a	a	a	a	a	a	b	a	a	a	a	a	a	b	a	a	a	a
SNP2175	3H	27470000	5.494	a	a	a	a	a	a	a	a	a	a	b	a	a	a	a	a	a	b	a	b	a	a	a	a	b	a	b	a	a	a	a	a	a	a	b	a	a	a	a	a	a	b	a	a	a	a
SNP2176	3H	27470000	5.494	a	a	a	a	a	a	a	a	a	a	b	a	a	a	a	a	a	b	a	b	a	a	a	a	b	a	b	a	a	a	a	a	a	a	b	a	a	a	b	a	b	b	b	a	a	a
SNP2177	3H	28000000	5.6	a	a	a	a	a	a	a	a	a	a	b	a	a	a	a	a	a	b	a	b	a	a	a	-	b	a	b	a	a	a	a	a	a	a	b	a	a	a	a	a	b	b	a	a	a	a
SNP2178	3H	28000000	5.6	a	a	a	a	a	a	a	a	a	a	b	a	a	a	a	a	a	b	a	b	a	a	a	-	b	a	b	a	a	a	a	a	a	a	b	a	a	a	a	a	b	b	a	a	a	a
SNP2179	3H	28125000	5.625	a	a	a	a	a	a	a	a	a	a	b	a	a	a	a	a	a	b	a	b	a	a	a	a	b	a	b	a	a	a	a	a	a	a	b	a	a	a	a	a	b	b	a	a	a	a
SNP2180	3H	2.8345e+07	5.669	a	a	a	a	a	a	a	a	a	a	b	a	a	a	a	a	a	b	a	b	a	a	a	a	b	a	b	a	a	a	a	a	a	a	b	a	a	a	a	a	b	b	a	a	a	a
SNP2181	3H	28355000	5.671	a	a	a	a	a	a	a	a	a	a	b	a	a	a	a	a	a	b	a	b	a	a	a	a	b	a	b	a	a	a	a	a	a	a	b	a	a	a	a	a	a	b	a	a	a	a
SNP2182	3H	28355000	5.671	a	a	a	a	a	a	a	a	a	a	b	a	a	a	a	a	a	b	a	b	a	a	a	a	b	a	b	a	a	a	a	a	a	a	b	a	a	a	a	a	b	b	a	a	a	a
SNP2183	3H	28805000	5.761	a	a	a	a	a	a	a	a	a	a	b	a	a	a	a	a	a	b	a	b	a	a	a	a	b	a	b	a	a	a	a	a	a	a	b	a	a	a	a	a	b	b	a	a	a	a
SNP2184	3H	2.881e+07	5.762	a	a	a	a	a	a	a	a	a	a	b	a	a	a	a	a	a	b	a	b	a	a	a	a	b	a	b	a	a	a	a	a	a	a	b	a	a	a	a	a	a	b	a	a	a	a
SNP2185	3H	2.881e+07	5.762	a	a	a	a	a	a	a	a	a	a	b	a	a	a	a	a	a	b	a	b	a	a	a	a	b	a	b	a	a	a	a	a	a	a	b	a	a	a	a	a	b	b	a	a	a	a
SNP2186	3H	2.881e+07	5.762	a	a	a	a	a	a	a	a	a	a	b	a	a	a	a	a	a	b	a	b	a	a	a	a	b	a	b	a	a	a	a	a	a	a	b	a	a	a	a	a	a	b	a	a	a	a
SNP2187	3H	2.881e+07	5.762	a	a	a	a	a	a	a	a	a	a	b	a	a	a	a	a	a	b	a	b	a	a	a	a	b	a	b	a	a	a	a	a	a	a	b	a	a	a	a	a	b	b	a	a	a	a
SNP2188	3H	28880000	5.776	a	a	a	a	a	a	a	a	a	a	b	a	a	a	a	a	a	b	a	b	a	a	a	a	b	a	b	a	a	a	a	a	a	a	b	a	a	a	a	a	a	b	a	a	a	a
SNP2189	3H	28880000	5.776	a	a	a	a	a	a	a	a	a	a	b	a	a	a	a	a	a	b	a	b	a	a	a	a	b	a	b	a	a	a	a	a	a	a	b	a	a	a	a	a	b	b	a	a	a	a
SNP2190	3H	28880000	5.776	a	a	a	a	a	a	a	a	a	a	b	a	a	a	a	a	-	b	a	b	a	a	a	a	b	a	b	a	-	a	a	a	a	a	b	a	a	a	a	a	a	b	a	a	a	a
SNP2191	3H	28880000	5.776	a	a	a	a	a	a	a	a	a	a	b	a	a	a	a	a	-	b	a	b	a	a	a	a	b	a	b	a	-	a	a	a	a	a	b	a	a	a	a	a	b	b	a	a	a	a
SNP2192	3H	2.889e+07	5.778	a	a	a	a	a	a	a	a	a	a	b	a	a	a	a	a	a	b	a	b	a	a	a	a	b	a	b	a	a	a	a	a	a	a	b	a	a	a	a	a	a	b	a	a	a	a
SNP2193	3H	2.889e+07	5.778	a	a	a	a	a	a	a	a	a	a	b	a	a	a	a	a	a	b	a	b	a	a	a	a	b	a	b	a	a	a	a	a	a	a	b	a	a	a	a	a	b	b	a	a	a	a
SNP2194	3H	2.889e+07	5.778	a	a	a	a	a	a	a	a	a	a	b	a	a	a	a	a	a	b	a	b	a	a	a	a	b	a	b	a	a	a	a	a	a	a	b	a	a	a	a	a	a	b	a	a	a	a
SNP2195	3H	2.889e+07	5.778	a	a	a	a	a	a	a	a	a	a	b	a	a	a	a	a	a	b	a	b	a	a	a	a	b	a	b	a	a	a	a	a	a	a	b	a	a	a	a	a	b	b	a	a	a	a
SNP2196	3H	30390000	6.078	a	a	a	a	a	a	a	a	a	a	b	a	a	a	a	a	a	b	a	b	a	a	a	a	b	a	b	a	a	a	a	a	a	a	b	a	a	a	a	a	a	b	a	a	a	a
SNP2197	3H	30390000	6.078	a	a	a	a	a	a	a	a	a	a	b	a	a	a	a	a	a	b	a	b	a	a	a	a	b	a	b	a	a	a	a	a	a	a	b	a	a	a	a	a	b	b	a	a	a	a
SNP2198	3H	30390000	6.078	a	a	a	a	a	a	a	a	a	a	b	a	a	a	a	a	a	b	a	b	a	a	a	a	b	a	b	a	a	a	a	a	a	a	b	a	a	a	a	a	a	b	a	a	a	a
SNP2199	3H	30390000	6.078	a	a	a	a	a	a	a	a	a	a	b	a	a	a	a	a	a	b	a	b	a	a	a	a	b	a	b	a	a	a	a	a	a	a	b	a	a	a	a	a	b	b	a	a	a	a
SNP2200	3H	30480000	6.096	a	a	a	a	a	a	a	a	a	a	b	a	a	a	a	a	a	b	a	b	a	a	a	a	b	a	b	a	a	a	a	a	a	a	b	a	a	a	a	a	a	b	a	a	a	a
SNP2201	3H	30480000	6.096	a	a	a	a	a	a	a	a	a	a	b	a	a	a	a	a	a	b	a	b	a	a	a	a	b	a	b	a	a	a	a	a	a	a	b	a	a	a	a	a	b	b	a	a	a	a
SNP2202	3H	31280000	6.256	a	a	a	a	a	a	a	a	a	a	b	a	a	a	a	a	a	b	a	b	a	a	a	a	b	a	b	a	a	a	a	a	a	a	b	a	a	a	a	a	a	b	a	a	a	a
SNP2203	3H	31280000	6.256	a	a	a	a	a	a	a	a	a	a	b	a	a	a	a	a	a	b	a	b	a	a	a	a	b	a	b	a	a	a	a	a	a	a	b	a	a	a	a	a	b	b	a	a	a	a
SNP2204	3H	3.326e+07	6.652	a	a	a	a	a	a	a	a	a	a	b	a	a	a	a	a	a	b	a	b	a	a	a	a	b	a	b	a	a	a	a	a	a	a	-	a	a	a	a	a	a	b	a	a	a	a
SNP2205	3H	3.326e+07	6.652	a	a	a	a	a	a	a	a	a	a	b	a	a	a	a	a	a	b	a	b	a	a	a	a	b	a	b	a	a	a	a	a	a	a	-	a	a	a	a	a	a	b	a	a	a	a
SNP2206	3H	33500000	6.7	a	a	a	a	a	a	a	a	a	a	b	a	a	a	a	a	a	b	a	b	a	a	a	a	b	a	b	a	a	a	a	a	a	a	a	a	a	a	a	a	a	b	a	a	a	a
SNP2207	3H	33500000	6.7	a	a	a	a	a	a	a	a	a	a	b	a	a	a	a	a	a	b	a	b	a	a	a	a	b	a	b	a	a	a	a	a	a	a	a	a	a	a	a	a	a	b	a	a	a	a
SNP2208	3H	35635000	7.127	a	a	a	a	a	a	a	a	a	a	b	a	a	a	a	a	a	b	a	b	a	a	a	a	b	a	b	a	a	a	a	a	a	a	a	a	a	a	a	a	a	b	b	a	a	a
SNP2209	3H	36405000	7.281	a	a	a	a	a	a	a	a	a	a	b	a	a	a	a	a	a	b	a	b	a	a	a	a	b	a	b	a	a	a	a	a	a	a	a	a	a	a	a	a	a	b	a	a	a	a
SNP2210	3H	37255000	7.451	a	a	a	a	a	a	a	a	a	a	b	a	a	a	a	a	-	b	a	b	a	a	a	a	a	a	b	a	a	a	a	a	a	a	a	a	a	a	a	a	a	b	a	a	a	a
SNP2211	3H	37255000	7.451	a	a	a	a	a	a	a	b	a	a	b	a	a	a	b	a	-	b	a	b	a	a	a	a	a	a	b	a	a	a	a	a	a	a	a	a	a	a	a	a	a	b	a	a	a	a
SNP2212	3H	37820000	7.564	a	a	a	a	a	a	a	a	a	a	b	a	a	a	a	a	a	b	a	b	a	a	a	a	a	a	b	a	a	a	a	a	a	a	a	a	a	a	a	a	a	b	a	a	a	a
SNP2213	3H	37820000	7.564	a	a	a	a	a	a	b	a	a	a	b	a	a	a	a	a	a	b	a	b	a	a	a	a	a	a	b	a	a	a	a	a	a	a	a	a	a	a	a	a	a	b	a	a	a	a
SNP2214	3H	37985000	7.597	a	a	a	a	a	a	a	a	a	a	b	a	a	a	a	a	-	b	a	b	a	a	a	a	a	a	b	a	a	-	a	a	a	a	a	-	a	a	a	a	a	b	a	a	a	a
SNP2215	3H	38305000	7.661	a	a	a	a	a	b	a	a	a	a	b	a	a	a	a	a	a	b	a	b	a	a	a	a	a	a	b	a	a	a	a	a	a	a	a	a	a	a	a	a	a	b	a	a	a	a
SNP2216	3H	38410000	7.682	a	a	a	a	a	b	a	a	a	a	b	a	a	a	a	a	-	b	-	b	a	a	a	a	a	a	b	a	a	a	-	a	a	a	a	a	a	a	a	a	-	b	a	a	a	a
SNP2217	3H	38410000	7.682	a	a	a	a	a	b	a	a	a	a	b	a	a	a	a	a	-	b	-	b	a	a	a	a	a	a	b	a	a	a	-	a	a	a	a	a	a	a	a	a	-	b	a	a	a	a
SNP2218	3H	38955000	7.791	a	a	a	a	a	b	a	a	a	a	b	a	a	a	a	a	a	b	a	b	a	a	a	a	a	a	b	a	a	a	a	a	a	a	a	a	a	a	a	a	a	b	a	a	a	a
SNP2219	3H	38955000	7.791	a	a	a	a	a	b	a	a	a	a	b	a	a	a	a	a	a	b	a	b	a	a	a	a	a	b	b	a	a	a	a	a	a	a	a	a	a	a	a	a	a	b	a	a	a	a
SNP2220	3H	39455000	7.891	a	a	a	a	a	b	a	a	a	a	b	a	a	a	a	a	a	b	a	b	a	a	a	-	a	a	b	a	a	-	a	a	a	a	a	a	a	a	a	a	a	b	a	a	a	a
SNP2221	3H	39455000	7.891	a	a	a	a	a	b	a	a	a	a	b	a	a	a	a	a	a	b	a	b	a	a	a	-	a	a	b	a	a	-	a	a	a	a	a	a	a	a	a	a	a	b	a	a	a	a
SNP2222	3H	39650000	7.93	a	a	a	a	a	b	a	a	a	a	b	a	a	a	a	a	a	b	a	b	a	a	a	a	a	a	b	a	a	a	a	a	a	a	a	a	a	a	a	a	a	b	a	a	a	a
SNP2223	3H	39650000	7.93	a	a	b	a	a	b	a	a	a	a	b	a	a	a	a	a	a	b	a	b	a	a	a	a	a	a	b	a	a	a	a	a	a	a	a	a	a	a	a	a	a	b	a	a	a	a
SNP2224	3H	39650000	7.93	a	a	a	a	a	b	a	a	a	a	b	a	a	a	a	a	a	b	a	b	a	a	a	a	a	a	b	a	a	a	a	a	a	a	a	a	a	a	a	a	a	b	a	a	a	a
SNP2225	3H	40050000	8.01	a	a	a	a	a	b	a	a	a	a	b	a	a	a	a	a	a	b	a	b	a	a	a	a	a	a	b	a	a	a	a	a	a	a	a	a	a	a	a	a	a	a	a	a	a	a
SNP2226	3H	40050000	8.01	a	a	a	a	a	b	a	a	a	a	b	a	a	a	a	a	a	b	a	b	a	a	a	a	a	a	b	a	a	a	a	a	a	a	a	a	a	a	a	a	a	a	a	a	a	a
SNP2227	3H	41040000	8.208	a	a	a	a	a	b	a	a	a	a	b	a	a	a	a	a	a	b	a	b	a	a	a	a	a	a	b	a	a	a	a	a	a	a	a	a	a	a	a	a	a	a	a	a	a	b
SNP2228	3H	42400000	8.48	a	a	a	a	a	b	a	a	a	a	b	a	a	a	a	a	a	b	a	b	a	a	a	a	a	a	b	a	a	a	a	a	a	a	a	a	a	a	a	a	a	a	a	a	a	b
SNP2229	3H	42400000	8.48	a	a	a	a	a	b	a	a	a	a	b	a	a	a	a	a	a	b	a	b	a	a	a	a	a	a	b	a	a	a	a	a	a	a	a	a	a	a	a	a	a	a	a	a	a	b
SNP2230	3H	42400000	8.48	a	a	a	a	a	b	a	a	a	a	b	a	a	a	a	a	a	b	a	b	a	a	a	a	a	a	b	a	a	a	a	a	a	a	a	a	a	a	a	a	a	a	a	a	a	b
SNP2231	3H	42400000	8.48	a	a	a	a	a	b	a	a	a	a	b	a	a	a	a	a	a	b	a	b	a	a	a	a	a	a	b	a	a	a	a	a	a	a	a	a	a	a	a	a	a	a	a	a	a	b
SNP2232	3H	42760000	8.552	a	a	a	a	a	b	a	a	a	a	b	a	a	a	a	a	a	b	a	b	a	a	a	a	a	a	b	a	a	a	a	a	a	a	a	a	a	a	a	a	a	a	a	a	a	b
SNP2233	3H	42760000	8.552	a	a	a	a	a	b	a	a	a	a	b	a	a	a	a	a	a	b	a	b	a	a	a	a	a	a	b	a	a	a	a	a	a	a	a	a	a	a	a	a	a	a	a	a	a	b
SNP2234	3H	42760000	8.552	a	a	a	a	a	b	a	a	a	a	b	a	a	a	a	a	a	b	a	b	a	a	a	a	a	a	b	a	a	a	a	a	a	a	a	a	a	a	a	a	a	a	a	a	a	b
SNP2235	3H	4.2765e+07	8.553	a	a	a	a	a	b	a	a	a	a	b	a	a	a	a	a	a	b	a	b	a	a	a	a	a	a	b	a	a	a	a	a	a	a	a	a	a	a	a	a	a	a	a	a	a	b
SNP2236	3H	43140000	8.628	a	a	a	a	a	b	a	a	a	a	b	a	a	a	a	a	a	b	a	b	a	a	a	a	a	a	b	a	a	a	a	a	a	a	a	a	a	a	a	a	a	a	a	a	a	b
SNP2237	3H	43140000	8.628	a	a	a	a	a	b	a	a	a	a	b	a	a	a	a	a	a	b	a	b	a	a	a	a	a	a	b	a	a	a	a	a	a	a	a	a	a	a	b	a	a	a	a	a	a	b
SNP2238	3H	43145000	8.629	a	a	a	a	a	b	a	a	a	a	b	a	a	a	a	a	a	b	a	b	a	a	a	a	a	a	b	a	a	a	a	a	a	a	a	a	a	a	a	b	a	-	a	a	a	b
SNP2239	3H	43145000	8.629	a	a	a	a	a	b	a	a	a	a	b	a	a	a	a	a	a	b	a	b	a	a	a	a	a	a	b	a	a	a	a	a	a	a	a	a	a	a	a	b	a	-	a	a	a	b
SNP2240	3H	43145000	8.629	a	a	a	a	a	b	a	a	a	a	b	a	a	a	a	a	a	b	a	b	a	a	a	a	a	a	b	a	a	a	a	a	a	a	a	a	a	a	a	a	a	a	a	a	a	b
SNP2241	3H	43145000	8.629	a	a	a	a	a	b	a	a	a	a	b	a	a	a	a	a	a	b	a	b	a	a	a	a	a	a	b	a	a	a	a	a	a	a	a	a	a	a	a	a	a	a	a	a	a	b
SNP2242	3H	4.315e+07	8.63	a	a	a	a	a	b	a	a	a	a	b	a	a	a	a	a	a	b	a	b	a	a	a	a	a	a	b	a	a	a	a	a	a	a	a	a	a	a	a	a	a	a	a	a	a	b
SNP2243	3H	44040000	8.808	a	a	a	a	a	b	a	a	a	a	b	a	a	a	a	a	a	b	a	b	a	a	a	a	a	a	b	a	a	a	a	a	a	a	a	a	a	a	a	a	a	a	a	a	a	b
SNP2244	3H	44040000	8.808	a	a	a	a	a	b	a	a	a	a	b	a	a	a	a	a	-	b	a	b	a	a	a	a	a	a	b	a	a	a	a	a	a	a	a	a	a	a	a	a	a	a	a	a	a	b
SNP2245	3H	44045000	8.809	a	a	a	a	a	b	a	a	a	a	b	a	a	a	a	a	a	b	a	b	a	a	a	a	a	a	b	a	a	a	a	a	a	a	a	a	a	a	a	a	a	a	a	a	a	b
SNP2246	3H	44045000	8.809	a	a	a	a	a	b	a	a	a	a	b	a	a	a	a	a	a	b	a	b	a	a	a	a	a	a	b	a	a	a	a	a	a	a	a	a	a	a	a	a	a	a	a	a	a	b
SNP2247	3H	45325000	9.065	a	a	a	a	a	b	a	a	a	a	b	a	a	a	a	a	a	b	a	b	a	a	a	a	a	a	b	a	a	a	a	a	a	a	a	a	a	a	a	a	a	a	a	a	a	b
SNP2248	3H	45725000	9.145	a	a	a	a	a	b	a	a	a	a	b	a	a	a	a	a	a	b	a	b	a	a	a	a	a	a	b	a	a	a	a	a	a	a	a	a	a	a	a	a	a	a	a	a	a	a
SNP2249	3H	45725000	9.145	a	a	a	a	a	b	a	a	a	a	b	a	a	a	a	a	a	b	a	b	a	a	a	a	a	a	b	a	a	a	a	a	a	a	a	a	a	a	a	a	a	a	a	a	a	b
SNP2250	3H	47195000	9.439	a	a	a	a	a	b	a	a	a	a	b	a	a	a	a	a	a	b	a	b	a	a	a	-	a	a	b	a	a	a	a	a	a	a	a	a	a	a	a	a	a	a	a	a	a	b
SNP2251	3H	47195000	9.439	a	a	a	a	a	b	a	a	a	a	b	a	a	a	a	a	a	b	a	b	a	a	a	-	a	a	b	a	a	a	a	a	a	a	a	a	a	a	a	a	a	a	a	a	a	b
SNP2252	3H	48355000	9.671	a	a	a	a	a	b	a	a	a	a	b	a	a	a	a	a	a	b	a	b	a	a	a	a	a	a	b	a	a	a	a	a	a	a	a	a	a	a	a	a	a	a	a	a	a	b
SNP2253	3H	48355000	9.671	a	a	a	a	a	b	a	a	a	a	b	a	a	a	a	a	a	b	a	b	a	a	a	a	a	a	b	a	a	a	a	a	a	a	a	a	a	a	a	a	a	a	a	a	a	b
SNP2254	3H	48365000	9.673	a	a	a	a	a	b	a	a	a	a	b	a	a	a	a	a	a	b	a	b	a	a	a	a	a	a	b	a	a	a	a	a	a	a	a	a	a	a	a	a	a	a	a	a	a	b
SNP2255	3H	48365000	9.673	a	a	a	a	a	b	a	a	a	a	b	a	a	a	a	a	a	b	a	b	a	a	a	a	a	a	b	a	a	a	a	a	a	a	a	a	a	a	a	a	a	a	a	a	a	b
SNP2256	3H	48650000	9.73	a	a	a	a	a	b	a	a	a	a	b	a	a	a	a	a	a	b	a	b	a	a	a	a	a	a	b	a	a	a	a	a	a	a	a	a	a	a	a	a	a	a	a	a	a	b
SNP2257	3H	48650000	9.73	a	a	a	a	a	b	a	a	a	a	b	a	a	a	a	a	a	b	a	b	a	a	a	a	a	a	b	a	a	a	a	a	a	a	a	a	a	a	a	a	a	a	a	a	a	b
SNP2258	3H	49280000	9.856	a	a	a	a	a	b	a	a	a	a	b	a	a	a	a	a	a	b	a	b	a	a	a	-	a	a	b	a	a	a	a	a	a	a	a	a	a	a	a	a	a	a	a	a	a	b
SNP2259	3H	49280000	9.856	a	a	a	a	a	b	a	a	a	a	b	a	a	a	a	a	a	b	a	b	a	a	a	-	a	a	b	a	a	a	a	a	a	a	a	a	a	a	a	a	a	a	a	a	a	b
SNP2260	3H	49685000	9.937	a	a	a	a	a	b	a	a	a	a	b	a	a	a	a	a	a	b	-	b	a	a	a	a	a	a	b	a	a	-	a	a	a	a	a	a	a	a	a	a	a	a	a	a	a	b
SNP2261	3H	53735000	10.747	a	a	a	a	a	b	a	a	a	a	a	a	a	a	a	a	a	b	a	b	a	a	a	b	a	a	b	a	a	a	a	a	-	a	a	a	a	a	a	a	a	a	a	a	a	b
SNP2262	3H	53735000	10.747	a	a	a	a	a	b	a	a	a	a	a	a	a	a	a	a	a	b	a	b	a	a	a	b	a	a	b	a	a	a	a	a	-	a	a	a	a	a	a	a	a	a	a	a	a	b
SNP2263	3H	54210000	10.842	a	a	a	a	a	b	a	a	a	a	a	a	a	a	a	a	-	b	a	b	a	a	a	b	a	a	b	a	a	-	a	a	a	a	a	a	a	a	a	a	a	a	a	a	a	b
SNP2264	3H	54210000	10.842	a	a	a	a	a	b	a	a	a	a	a	a	a	a	a	a	-	b	a	b	a	a	a	b	a	a	b	a	a	-	a	a	a	a	a	a	a	a	a	a	a	a	a	a	a	b
SNP2265	3H	54875000	10.975	a	a	a	a	a	b	a	a	a	a	a	a	a	a	a	a	a	b	a	b	a	a	a	b	a	a	b	a	a	a	a	a	a	a	a	a	a	a	a	a	a	a	a	a	a	b
SNP2266	3H	54875000	10.975	a	a	a	a	a	b	a	a	a	a	a	a	a	a	a	a	a	b	a	b	a	a	a	b	a	a	b	a	a	a	a	a	a	a	a	a	a	a	a	a	a	a	a	a	a	b
SNP2267	3H	63625000	12.725	a	a	a	a	a	b	a	a	a	a	a	a	a	a	a	a	a	b	a	b	a	a	a	b	a	a	b	a	a	a	a	b	b	a	a	a	a	a	a	a	a	a	a	-	a	b
SNP2268	3H	66440000	13.288	a	a	a	a	a	b	a	a	a	a	a	a	a	a	a	a	a	b	a	b	a	a	a	b	a	a	b	a	a	a	a	a	a	a	a	a	a	a	a	a	a	a	a	a	a	b
SNP2269	3H	70775000	14.155	a	a	a	a	a	b	a	a	a	a	a	a	a	a	a	a	a	b	a	b	a	a	a	b	a	a	a	a	a	a	a	a	a	a	a	a	a	a	a	a	a	a	a	a	a	b
SNP2270	3H	73320000	14.664	a	a	a	a	a	b	a	a	a	a	a	a	a	a	a	a	a	-	a	b	a	a	a	b	a	a	b	a	a	a	a	a	a	a	a	a	a	a	a	a	a	a	a	a	a	b
SNP2271	3H	73320000	14.664	a	a	a	a	a	b	a	a	a	a	a	a	a	a	a	a	a	-	a	b	a	a	a	b	a	a	b	a	a	a	a	a	a	a	a	a	a	a	a	a	a	a	a	a	a	b
SNP2272	3H	75015000	15.003	a	a	a	a	a	b	a	a	a	a	a	a	a	a	a	a	a	b	a	b	a	a	a	b	a	a	b	a	a	a	a	a	a	a	a	a	a	a	a	a	a	a	a	a	a	b
SNP2273	3H	75015000	15.003	b	a	a	a	a	b	a	a	a	a	a	a	a	a	a	b	a	b	a	b	a	a	a	b	a	a	b	a	a	a	a	a	a	a	a	a	a	a	a	a	a	a	a	a	a	b
SNP2274	3H	78795000	15.759	a	a	a	a	a	b	a	a	a	a	a	a	a	a	a	a	a	b	a	b	a	a	a	b	a	a	b	a	a	a	a	a	a	a	a	a	a	a	a	a	a	a	a	a	a	b
SNP2275	3H	82840000	16.568	a	a	a	a	a	b	a	a	a	a	a	a	a	a	a	a	a	b	a	b	-	a	a	b	a	a	b	a	a	a	a	a	a	a	a	a	a	a	a	a	a	a	a	a	a	b
SNP2276	3H	82840000	16.568	a	a	a	a	a	b	a	a	a	a	a	a	a	a	a	a	a	b	a	b	a	a	a	b	a	a	b	a	a	a	a	a	a	a	a	a	a	a	a	a	a	a	a	a	a	b
SNP2277	3H	82840000	16.568	a	a	a	a	a	b	a	a	a	a	a	a	a	a	a	a	a	b	a	b	a	a	a	b	a	a	b	a	a	a	a	a	a	a	a	a	a	a	a	a	a	a	a	a	a	b
SNP2278	3H	82840000	16.568	a	a	a	a	a	b	a	a	a	a	a	a	a	a	a	a	a	b	a	b	a	a	a	b	a	a	b	a	a	a	a	a	a	a	a	a	a	a	a	a	a	a	a	a	a	b
SNP2279	3H	86145000	17.229	a	a	a	a	a	b	a	a	a	a	a	a	a	a	a	a	a	b	a	b	a	a	a	b	a	a	b	a	a	a	a	a	a	a	a	a	a	a	a	a	a	a	a	a	a	b
SNP2280	3H	86230000	17.246	a	a	a	a	a	b	a	a	a	a	a	a	a	a	a	a	-	b	a	b	a	a	a	b	a	a	b	a	a	a	a	a	a	a	a	a	a	a	a	a	a	a	a	a	a	b
SNP2281	3H	86230000	17.246	a	a	a	a	a	b	a	a	a	a	a	a	a	a	a	a	a	b	a	b	a	a	a	b	a	a	b	a	a	a	a	a	a	a	a	a	a	a	a	a	a	a	a	a	a	b
SNP2282	3H	8.649e+07	17.298	a	a	a	a	a	b	a	a	a	a	a	a	a	a	a	a	a	b	a	b	a	a	a	b	a	a	b	a	a	a	a	a	a	a	a	a	a	a	a	a	a	a	a	a	a	b
SNP2283	3H	86545000	17.309	a	a	a	a	a	b	a	a	a	a	a	a	a	a	a	a	a	b	a	b	a	a	a	b	a	a	b	a	a	a	a	a	a	a	a	a	a	a	a	a	a	a	b	a	a	b
SNP2284	3H	8.729e+07	17.458	a	a	a	a	a	b	a	a	b	a	a	a	a	a	a	a	-	b	a	b	a	a	a	b	a	a	b	a	a	a	a	a	a	a	a	a	a	a	a	a	a	a	a	a	a	b
SNP2285	3H	8.729e+07	17.458	a	a	a	a	a	b	a	a	a	a	a	a	a	a	a	a	a	b	a	b	a	a	a	b	a	a	b	a	a	a	a	a	a	a	a	a	a	a	a	a	a	a	a	a	a	b
SNP2286	3H	8.729e+07	17.458	a	a	a	a	a	b	a	a	a	a	a	a	a	a	a	a	a	b	a	b	a	a	a	b	a	a	b	a	a	a	a	a	a	a	a	a	a	a	a	a	a	a	a	a	a	b
SNP2287	3H	8.7435e+07	17.487	a	a	a	a	a	b	a	a	a	a	a	a	a	a	a	a	a	b	a	b	a	a	a	b	a	a	b	a	a	a	a	a	a	a	a	a	a	a	a	a	b	a	a	a	a	b
SNP2288	3H	8.835e+07	17.67	a	a	a	a	a	b	a	a	a	a	a	a	a	a	a	a	a	b	a	b	a	a	a	b	a	a	b	a	a	a	a	a	a	a	a	a	a	a	a	a	a	a	a	a	a	b
SNP2289	3H	8.835e+07	17.67	a	a	a	a	a	b	a	a	a	a	a	a	a	a	a	a	a	b	a	b	a	a	a	b	a	a	b	a	a	a	a	a	a	a	a	a	a	a	a	a	a	a	a	a	a	b
SNP2290	3H	89710000	17.942	a	a	a	a	a	b	a	a	a	a	a	a	a	a	a	a	a	b	a	b	a	a	a	-	-	a	b	a	a	a	a	a	-	a	a	a	a	a	a	-	a	a	a	a	a	-
SNP2291	3H	89710000	17.942	a	a	a	a	a	b	a	a	a	a	a	a	a	a	a	a	a	b	a	b	a	a	a	-	-	a	b	a	a	a	a	a	-	a	a	a	a	a	a	-	a	a	a	a	a	-
SNP2292	3H	9.476e+07	18.952	a	a	a	a	a	b	a	a	a	a	a	a	a	a	a	a	a	b	a	b	a	a	a	b	a	a	b	a	a	a	a	a	a	a	a	a	a	a	a	a	a	a	a	a	a	b
SNP2293	3H	9.476e+07	18.952	a	a	a	a	a	b	a	a	a	a	a	a	a	a	a	a	a	b	a	b	a	a	a	b	a	a	b	a	a	a	a	a	a	a	a	b	a	a	a	a	a	a	a	a	a	b
SNP2294	3H	95695000	19.139	a	a	a	a	a	b	a	a	a	a	a	a	a	a	a	a	a	b	a	b	a	a	a	b	a	a	b	a	a	a	a	a	a	a	a	a	a	a	a	a	a	a	a	a	a	b
SNP2295	3H	9.739e+07	19.478	a	a	a	a	a	b	a	a	a	a	a	a	a	a	a	a	a	b	a	b	a	a	a	-	a	a	b	a	a	a	a	a	a	a	a	a	a	a	a	a	a	a	a	a	a	b
SNP2296	3H	97635000	19.527	a	a	a	a	a	b	a	a	a	a	a	a	a	a	a	a	a	b	a	b	a	a	a	-	a	a	b	a	a	a	a	a	a	a	a	a	a	a	a	a	a	a	a	a	a	b
SNP2297	3H	97665000	19.533	a	a	a	a	a	b	a	a	a	a	a	a	a	a	a	a	a	b	a	b	a	a	a	b	a	a	b	a	a	a	a	a	a	a	a	a	a	a	a	a	a	a	a	a	a	b
SNP2298	3H	97665000	19.533	a	a	a	a	a	b	a	a	a	a	a	a	a	a	a	a	a	b	a	b	a	a	a	b	a	a	b	a	a	a	a	a	a	a	a	a	a	a	a	a	a	a	a	a	a	b
SNP2299	3H	101875000	20.375	a	a	a	a	a	b	a	a	a	a	a	a	a	a	a	a	a	b	a	b	a	a	a	b	a	a	b	a	a	a	a	a	a	a	a	a	a	a	a	a	a	a	a	a	a	b
SNP2300	3H	104710000	20.942	a	a	a	a	a	b	a	a	a	a	a	a	a	a	a	a	a	b	a	b	a	a	a	b	a	a	b	a	a	a	a	a	a	a	a	a	a	a	a	a	a	a	a	a	a	b
SNP2301	3H	1.06955e+08	21.391	a	a	a	a	a	b	a	a	a	a	a	a	a	a	a	a	a	b	a	b	a	a	a	b	a	a	b	a	a	a	a	a	a	a	a	a	a	a	a	a	a	a	a	a	a	b
SNP2302	3H	107425000	21.485	a	a	a	a	a	b	a	a	a	a	a	a	a	a	a	a	a	b	a	b	a	a	-	b	-	a	b	a	a	a	a	a	a	-	a	a	a	a	a	a	a	a	a	a	a	b
SNP2303	3H	107425000	21.485	a	a	a	a	a	b	a	a	a	a	a	a	a	a	a	a	a	b	a	b	a	a	-	b	-	a	b	a	a	a	a	a	a	-	a	a	a	a	a	a	a	a	a	a	a	b
SNP2304	3H	107965000	21.593	a	a	a	a	a	b	a	a	a	a	a	a	a	a	a	a	a	b	a	b	a	a	a	b	a	a	b	a	a	-	a	a	a	a	a	a	a	a	a	a	b	a	a	a	a	b
SNP2305	3H	109080000	21.816	a	a	a	a	a	b	a	a	a	a	a	a	a	a	a	a	-	b	a	b	a	a	a	b	a	a	b	a	a	a	a	a	a	a	a	a	a	a	a	a	a	a	a	a	a	b
SNP2306	3H	116190000	23.238	a	a	a	a	a	b	a	a	a	a	a	a	a	a	a	a	a	b	a	b	a	a	a	b	a	a	b	a	a	a	a	a	a	a	a	a	a	a	a	a	a	a	a	a	a	b
SNP2307	3H	116880000	23.376	a	a	a	a	a	b	a	a	a	a	a	a	a	a	a	a	a	b	a	b	a	a	a	b	a	a	b	a	a	a	a	a	a	a	a	a	a	a	a	-	a	a	a	a	a	b
SNP2308	3H	118325000	23.665	a	a	a	a	a	b	a	a	a	a	a	a	a	a	a	a	a	b	a	b	a	a	a	b	a	a	b	a	a	a	a	a	a	a	a	a	a	a	a	a	a	a	a	a	a	b
SNP2309	3H	118325000	23.665	a	a	a	a	a	b	a	a	a	a	a	a	a	a	a	a	a	b	a	b	a	a	a	b	a	a	b	a	a	a	a	a	a	a	a	a	a	a	a	a	a	a	a	a	a	b
SNP2310	3H	118895000	23.779	a	a	a	a	a	b	a	a	a	a	a	a	a	a	a	a	a	b	a	b	a	a	a	b	a	a	b	a	a	a	a	a	a	a	a	a	a	a	a	a	a	a	a	a	a	b
SNP2311	3H	118895000	23.779	a	a	a	a	a	b	a	a	a	a	a	a	a	a	a	a	a	b	a	b	a	a	a	b	a	a	b	a	a	a	a	a	a	a	a	a	a	a	a	a	a	a	a	a	a	b
SNP2312	3H	119235000	23.847	a	a	a	a	a	b	a	a	a	a	a	a	a	a	a	a	a	b	a	b	a	a	a	b	-	a	b	a	a	a	a	a	a	a	a	a	a	a	a	a	-	a	a	a	a	b
SNP2313	3H	121730000	24.346	a	a	a	a	a	b	a	a	a	a	a	a	a	a	a	a	a	b	a	b	a	a	a	b	a	a	b	a	a	a	a	a	a	a	a	a	a	a	a	a	a	a	a	a	a	b
SNP2314	3H	122400000	24.48	a	a	a	a	a	b	a	a	a	a	a	a	a	a	a	a	a	b	a	b	a	a	a	b	a	a	b	a	a	a	a	a	a	a	a	a	a	a	a	a	a	a	a	a	a	b
SNP2315	3H	136350000	27.27	a	a	a	a	a	b	a	a	a	a	a	a	a	a	a	a	a	b	a	b	a	a	a	b	a	a	b	a	a	-	a	a	a	a	a	a	a	a	a	a	a	a	a	a	a	b
SNP2316	3H	136350000	27.27	a	a	a	a	a	b	a	a	a	a	a	a	a	a	a	a	-	b	a	b	a	a	a	b	a	a	b	a	a	a	a	a	a	a	a	a	a	a	a	a	a	a	a	a	a	b
SNP2317	3H	136350000	27.27	a	a	a	a	a	b	a	a	a	a	a	a	a	a	a	a	a	b	a	b	a	a	a	b	a	a	b	a	a	-	a	a	a	a	a	a	a	a	a	a	a	a	a	a	a	b
SNP2318	3H	141730000	28.346	a	a	a	a	a	b	a	a	a	a	a	a	a	a	a	a	a	b	a	b	a	a	a	b	a	a	b	a	a	a	a	a	a	a	a	a	a	a	a	a	a	a	a	a	a	b
SNP2319	3H	141730000	28.346	a	a	a	a	a	b	a	a	a	a	a	a	a	a	a	a	a	b	a	b	a	a	a	b	a	a	b	a	a	a	a	a	a	a	a	a	a	a	a	a	a	a	a	a	a	b
SNP2320	3H	141730000	28.346	a	a	a	a	a	b	a	a	a	a	a	a	a	a	a	a	-	b	a	b	a	a	-	b	a	a	b	a	a	a	a	a	a	a	a	a	a	a	a	a	a	a	a	a	a	b
SNP2321	3H	153515000	30.703	a	a	a	a	a	b	a	a	a	a	a	a	a	a	a	a	a	b	a	b	a	a	a	b	-	a	b	a	a	-	a	a	a	a	a	a	a	a	a	a	a	a	a	a	a	b
SNP2322	3H	153515000	30.703	a	a	a	a	a	b	a	a	a	a	a	a	a	a	a	a	a	b	a	b	a	a	a	b	-	a	b	a	a	-	a	a	a	a	a	a	a	a	a	a	a	a	a	a	a	b
SNP2323	3H	159755000	31.951	a	a	a	a	a	b	a	a	a	a	a	a	a	a	a	a	a	b	a	b	a	a	a	b	a	-	b	a	a	a	a	a	a	a	a	a	a	a	a	a	a	a	a	a	a	b
SNP2324	3H	1.62295e+08	32.459	a	a	a	a	a	b	a	a	a	a	a	a	a	a	a	a	a	b	a	b	a	a	a	b	a	a	b	a	a	a	a	a	a	a	a	a	a	a	a	a	a	a	a	a	a	b
SNP2325	3H	1.62295e+08	32.459	a	a	a	a	a	b	a	a	a	a	a	a	a	a	a	a	a	b	a	b	a	a	a	b	a	a	b	a	a	a	a	a	a	a	a	a	a	a	a	a	b	a	a	a	a	b
SNP2326	3H	162570000	32.514	a	a	a	a	a	b	a	a	a	a	a	a	a	a	a	a	a	b	a	b	a	a	a	b	a	a	b	a	a	a	a	a	a	a	a	a	a	a	a	a	a	a	a	a	a	b
SNP2327	3H	171915000	34.383	a	a	a	a	a	b	a	a	a	a	a	a	a	a	a	a	a	b	a	b	a	a	a	b	a	a	b	a	a	a	a	a	a	a	a	a	a	a	a	a	a	a	a	a	a	b
SNP2328	3H	171915000	34.383	a	a	a	a	a	b	a	a	a	a	a	a	a	a	a	a	a	b	a	b	a	a	a	b	a	a	b	a	a	a	a	a	a	a	a	a	a	a	a	a	b	a	a	a	a	b
SNP2329	3H	176205000	35.241	a	a	a	a	a	b	a	a	a	a	a	a	a	a	a	a	a	b	a	b	a	a	a	b	a	a	b	a	a	a	a	a	a	a	a	a	a	a	a	a	a	a	a	a	a	b
SNP2330	3H	177845000	35.569	a	a	a	a	a	b	a	a	a	a	a	a	a	a	a	a	a	b	a	b	a	a	a	b	a	a	b	a	a	a	a	a	a	a	a	a	a	a	a	a	a	a	a	a	a	b
SNP2331	3H	181885000	36.377	a	a	a	a	a	b	a	a	a	a	a	a	a	a	a	a	-	b	a	b	a	a	a	b	a	a	b	a	a	a	a	a	a	a	a	a	a	a	a	a	a	a	a	a	a	b
SNP2332	3H	182655000	36.531	a	a	a	a	a	b	a	a	a	a	a	a	a	a	a	a	a	b	a	b	a	a	a	b	a	a	b	a	a	a	a	a	a	a	a	a	a	a	a	a	a	a	a	a	a	b
SNP2333	3H	182655000	36.531	a	a	a	a	a	b	a	a	a	a	a	a	a	a	a	a	a	b	a	b	a	a	a	b	a	a	b	a	a	a	a	a	a	a	a	a	a	a	a	a	a	a	a	a	a	b
SNP2334	3H	186950000	37.39	a	a	a	a	a	b	a	a	a	a	a	a	a	a	a	a	a	b	a	b	a	a	a	b	a	a	b	a	a	a	a	a	a	a	a	a	a	a	a	a	a	a	a	a	a	b
SNP2335	3H	196465000	39.293	a	a	a	a	a	b	a	a	a	a	a	a	a	a	a	a	a	b	a	b	a	a	a	-	a	a	b	a	a	a	a	a	a	a	a	a	a	a	a	a	a	a	a	a	a	-
SNP2336	3H	202940000	40.588	a	a	a	a	a	b	a	a	a	a	a	a	a	a	a	a	a	b	a	b	a	a	a	b	a	a	b	a	a	a	a	a	a	a	a	a	a	a	a	a	a	a	a	a	a	b
SNP2337	3H	203145000	40.629	a	a	a	a	a	b	a	a	a	a	a	a	a	a	a	a	a	b	a	b	a	a	a	b	a	a	b	a	a	a	a	a	a	a	a	a	a	a	a	a	a	a	a	a	a	b
SNP2338	3H	204775000	40.955	a	a	a	a	a	b	a	a	a	a	a	a	a	a	a	a	a	b	-	-	a	a	a	-	a	a	b	a	-	a	a	a	a	a	a	a	a	a	a	-	a	a	a	a	a	b
SNP2339	3H	204775000	40.955	a	a	a	a	a	b	a	a	a	a	a	a	a	a	a	a	a	b	-	-	a	a	a	-	a	a	b	a	-	a	a	a	a	a	a	a	a	a	a	-	a	a	a	a	a	b
SNP2340	3H	210520000	42.104	a	a	a	a	a	b	a	a	a	a	a	a	a	a	a	a	a	b	a	b	a	a	a	b	a	a	b	a	a	a	a	a	a	a	a	a	a	a	a	a	a	a	a	a	a	b
SNP2341	3H	211870000	42.374	a	a	a	a	a	b	a	a	a	a	a	a	a	a	a	a	a	b	a	b	a	a	a	b	a	a	b	a	a	a	a	a	a	a	a	a	a	a	a	a	a	a	a	a	a	b
SNP2342	3H	211870000	42.374	a	a	a	a	a	b	a	a	a	a	a	a	a	a	a	a	a	b	a	b	a	a	a	b	a	a	b	a	a	b	a	a	a	a	a	a	b	a	a	a	a	a	a	a	a	b
SNP2343	3H	211870000	42.374	a	a	a	a	a	b	a	a	a	a	a	a	a	a	a	a	a	b	a	b	a	a	a	b	a	a	b	a	a	a	a	a	a	a	a	a	a	a	a	a	a	a	a	a	a	b
SNP2344	3H	215890000	43.178	a	a	a	a	a	b	a	a	a	a	a	a	a	a	a	b	-	b	a	b	a	a	a	b	a	b	b	a	a	a	a	a	a	a	-	a	a	a	a	a	a	a	a	-	a	b
SNP2345	3H	223395000	44.679	a	a	a	a	a	b	a	a	a	a	a	a	a	a	a	a	a	b	-	b	a	a	a	b	a	a	b	a	a	a	a	a	a	a	a	a	a	a	a	a	a	a	a	a	a	b
SNP2346	3H	223395000	44.679	a	a	a	a	a	b	a	a	a	a	a	a	a	a	a	a	a	b	-	b	a	a	a	b	a	a	b	a	a	a	a	a	a	a	a	a	a	a	a	a	a	a	a	a	a	b
SNP2347	3H	226355000	45.271	a	a	a	a	a	b	a	a	a	a	a	a	a	a	a	a	a	b	a	b	a	a	a	b	a	a	b	a	a	a	a	a	a	a	a	a	a	a	a	a	a	a	a	a	a	b
SNP2348	3H	227765000	45.553	a	a	a	a	a	b	a	a	a	a	a	a	a	a	a	a	a	b	a	b	a	a	a	b	a	a	b	a	a	a	a	a	-	a	a	a	a	a	a	a	a	a	a	a	a	b
SNP2349	3H	227765000	45.553	a	a	a	a	a	b	a	a	a	a	a	a	a	a	a	a	a	b	a	b	a	a	a	b	a	a	b	a	a	a	a	a	-	a	a	a	a	a	a	a	a	a	a	a	a	b
SNP2350	3H	2.3138e+08	46.276	a	a	a	a	a	b	a	a	a	a	a	a	a	a	a	a	a	b	a	b	a	a	a	b	a	a	b	a	a	a	a	a	a	a	a	a	a	a	a	a	a	a	a	a	a	b
SNP2351	3H	2.61595e+08	52.319	a	a	a	a	a	b	a	a	a	a	a	a	a	a	a	a	a	b	a	b	a	a	a	b	a	a	b	a	a	a	a	a	a	a	a	a	a	a	a	a	a	a	a	a	-	b
SNP2352	3H	2.61595e+08	52.319	a	a	a	a	a	b	a	a	a	a	a	a	a	a	a	a	a	b	a	b	a	a	a	b	a	a	b	a	a	a	a	a	a	a	a	a	a	a	a	a	a	a	a	a	-	b
SNP2353	3H	2.66335e+08	53.267	a	a	a	a	a	b	a	a	a	a	a	a	a	a	a	a	a	b	a	b	a	a	a	b	a	a	b	a	a	a	a	a	a	a	a	a	a	a	a	a	a	a	a	a	a	b
SNP2354	3H	2.66335e+08	53.267	a	a	a	a	a	b	a	a	a	a	a	a	a	a	a	a	a	b	a	b	a	a	a	b	a	a	b	a	a	a	a	a	a	a	a	a	a	a	a	a	b	a	a	a	a	b
SNP2355	3H	267755000	53.551	a	a	a	a	a	b	a	a	a	a	a	a	a	a	a	a	a	b	a	b	a	a	a	b	a	a	b	a	a	a	a	a	a	a	a	a	a	a	a	a	a	a	a	a	a	b
SNP2356	3H	267755000	53.551	a	a	a	a	a	b	a	a	a	a	a	a	a	a	a	a	a	b	a	b	a	a	a	b	a	a	b	a	a	a	a	a	a	a	a	a	a	a	a	a	a	a	a	a	a	b
SNP2357	3H	271525000	54.305	a	a	a	a	a	b	a	a	a	a	a	a	a	a	a	a	-	b	a	b	a	a	a	-	a	a	b	a	a	a	a	a	a	a	a	a	a	a	a	a	a	a	a	a	a	b
SNP2358	3H	271525000	54.305	a	a	a	a	a	b	a	a	a	a	a	a	a	a	a	a	-	b	a	b	a	a	a	-	a	a	b	a	a	a	a	a	a	a	a	a	a	a	a	a	a	a	a	a	a	b
SNP2359	3H	271685000	54.337	a	a	a	a	a	b	a	a	a	a	a	a	a	a	a	a	a	b	a	b	a	a	a	b	a	a	b	a	a	a	a	a	a	a	a	a	a	a	a	a	a	a	a	a	a	b
SNP2360	3H	271685000	54.337	a	a	a	a	a	b	a	a	a	a	a	a	a	a	a	a	a	b	a	b	a	a	a	b	a	b	b	a	a	a	a	a	a	a	a	a	a	a	a	a	a	a	a	a	a	b
SNP2361	3H	274875000	54.975	a	a	a	a	a	b	a	a	a	a	a	a	a	a	a	a	a	b	a	b	a	a	a	b	a	a	b	a	a	-	a	a	a	a	a	a	a	a	a	a	a	a	a	a	a	b
SNP2362	3H	274875000	54.975	a	a	a	a	a	b	a	a	a	a	a	a	a	a	a	a	a	b	a	b	a	a	a	b	a	a	b	a	a	-	a	a	a	a	a	a	a	a	a	a	a	a	a	a	a	b
SNP2363	3H	285100000	57.02	a	a	a	a	a	b	a	a	a	a	a	a	a	a	a	a	-	b	a	b	a	a	a	b	a	a	a	a	a	a	a	a	a	a	a	a	a	a	a	a	a	a	a	a	a	b
SNP2364	3H	285100000	57.02	a	a	a	a	a	b	a	a	a	a	a	a	a	a	a	a	-	b	a	b	a	a	a	b	a	a	b	a	a	a	a	a	a	a	a	b	a	a	a	a	a	a	b	a	a	b
SNP2365	3H	285640000	57.128	a	a	a	a	a	b	a	a	a	a	a	a	a	a	a	a	a	b	a	b	a	a	a	b	a	a	b	a	a	a	a	a	a	a	a	a	a	a	a	a	a	a	a	a	a	b
SNP2366	3H	285640000	57.128	a	a	a	a	a	b	a	a	a	a	a	a	a	a	a	a	a	b	a	b	a	a	a	b	a	a	b	a	a	a	a	a	a	a	a	a	a	a	a	a	a	a	a	a	a	b
SNP2367	3H	290795000	58.159	a	a	a	a	a	b	a	a	a	a	a	a	a	a	a	a	-	b	a	b	a	a	a	b	a	a	b	a	a	a	a	a	a	a	a	a	a	a	a	a	a	a	a	a	a	b
SNP2368	3H	290795000	58.159	a	a	a	a	a	b	a	a	a	a	a	a	a	a	a	a	-	b	a	b	a	a	a	b	a	a	b	a	a	a	a	a	a	a	a	a	a	a	a	a	a	a	a	a	a	b
SNP2369	3H	299420000	59.884	a	a	a	a	a	b	a	a	a	a	a	a	a	a	a	a	a	b	a	b	a	a	a	b	a	a	b	a	a	a	a	a	a	a	a	a	a	a	a	a	a	a	a	a	a	b
SNP2370	3H	299420000	59.884	a	a	a	a	a	b	a	a	a	a	a	a	a	b	a	a	a	b	a	b	a	a	a	b	a	a	b	a	b	a	a	a	a	a	a	a	a	a	a	a	a	a	a	a	a	b
SNP2371	3H	309345000	61.869	a	a	a	a	a	b	a	a	a	a	a	a	a	a	a	a	a	b	a	b	a	a	a	b	a	a	b	a	a	a	a	a	a	a	a	a	a	a	a	a	a	a	a	a	a	b
SNP2372	3H	309345000	61.869	a	a	a	a	a	b	a	a	a	a	a	a	a	a	a	a	a	b	a	b	a	a	a	b	a	a	b	a	a	a	a	a	a	a	a	a	a	a	a	a	a	a	a	a	a	b
SNP2373	3H	340435000	68.087	a	a	a	a	a	b	a	a	a	a	a	a	a	a	a	a	a	b	a	b	a	a	a	b	a	a	b	a	a	a	a	a	a	a	a	a	a	a	a	a	a	a	a	a	a	b
SNP2374	3H	340435000	68.087	a	a	a	a	a	b	a	a	a	a	a	a	a	a	a	a	a	b	a	b	a	a	a	b	a	a	b	a	a	a	a	a	a	a	a	a	a	a	a	a	a	a	a	a	a	b
SNP2375	3H	355985000	71.197	a	a	a	a	a	b	a	a	a	a	a	a	a	a	a	a	a	b	a	b	a	a	a	b	a	a	b	a	a	a	a	a	a	a	a	a	a	a	a	a	a	a	a	a	a	b
SNP2376	3H	355985000	71.197	a	a	a	a	a	b	a	a	a	a	a	a	a	a	a	a	a	b	a	b	a	a	a	b	a	a	b	a	a	a	a	a	a	a	a	a	a	a	a	a	a	a	a	a	a	b
SNP2377	3H	373105000	74.621	a	a	a	a	a	b	a	a	a	a	a	a	a	a	a	a	a	b	a	b	a	a	a	b	a	a	b	a	a	a	a	a	a	a	a	a	a	a	a	a	a	a	a	a	a	b
SNP2378	3H	373105000	74.621	a	a	a	a	a	b	a	a	a	a	a	a	a	a	a	a	a	b	a	b	a	a	a	b	a	a	b	a	a	a	a	a	a	a	a	a	a	a	a	a	a	a	a	a	a	b
SNP2379	3H	3.7349e+08	74.698	a	a	a	a	a	b	a	a	a	a	a	a	a	a	a	a	a	b	a	b	a	a	a	b	a	a	b	a	a	a	a	a	a	a	a	a	a	a	a	a	a	a	a	a	a	b
SNP2380	3H	3.7349e+08	74.698	a	a	a	a	a	b	a	a	a	a	a	a	a	a	a	a	a	b	a	b	a	a	a	b	a	a	b	a	a	a	a	a	a	a	a	a	a	a	a	a	a	a	a	a	a	b
SNP2381	3H	379480000	75.896	a	a	a	a	a	b	a	a	a	a	a	a	a	a	a	a	a	b	a	b	a	a	a	b	a	a	b	a	a	a	a	-	a	a	a	a	a	a	a	a	a	-	a	a	a	b
SNP2382	3H	379480000	75.896	a	a	a	a	a	b	a	a	a	a	a	a	a	a	a	a	a	b	a	b	a	a	a	b	a	a	b	a	a	a	a	-	a	a	a	a	a	a	a	a	a	-	a	a	a	b
SNP2383	3H	381445000	76.289	a	a	a	a	a	b	a	a	a	a	a	a	a	a	a	a	a	b	a	b	a	a	a	b	a	a	b	a	a	a	a	a	a	a	a	a	a	a	a	a	a	a	a	a	a	b
SNP2384	3H	389540000	77.908	a	a	a	a	a	b	a	a	a	a	a	a	a	a	a	a	a	b	a	b	a	a	a	b	a	a	b	a	a	a	a	a	a	a	a	-	a	a	a	a	a	a	a	-	a	b
SNP2385	3H	391980000	78.396	a	a	a	a	a	b	a	a	a	a	a	a	a	a	a	a	a	b	a	b	a	a	a	b	a	a	b	a	a	a	a	a	a	a	a	a	a	a	a	a	a	a	a	a	a	b
SNP2386	3H	391985000	78.397	a	a	a	a	a	b	a	a	a	a	a	a	a	a	a	a	a	b	a	b	a	a	a	b	a	a	b	a	a	a	a	a	a	a	a	a	a	a	a	a	a	a	a	a	a	b
SNP2387	3H	391985000	78.397	a	a	a	a	a	b	a	a	a	a	a	a	a	a	a	a	a	b	a	b	a	a	a	b	a	a	b	a	a	a	a	a	a	a	a	a	a	a	a	a	a	a	a	a	a	b
SNP2388	3H	397740000	79.548	a	a	a	a	a	b	a	a	a	a	a	a	a	a	a	a	a	b	a	b	a	a	a	b	a	a	b	a	a	a	a	b	b	a	a	a	a	a	a	a	a	a	a	b	a	b
SNP2389	3H	398205000	79.641	a	a	a	a	a	b	a	a	a	a	a	a	a	a	a	a	a	b	a	b	a	a	a	b	a	a	b	a	a	a	a	b	b	a	a	a	a	a	a	a	a	a	a	a	a	b
SNP2390	3H	398205000	79.641	a	a	a	a	a	b	a	a	a	a	a	a	a	a	a	a	a	b	a	b	b	a	a	b	a	a	b	a	a	a	a	b	b	a	b	a	a	a	a	a	a	a	a	a	a	b
SNP2391	3H	401995000	80.399	a	a	a	a	a	b	a	a	a	a	a	a	a	a	a	a	a	b	a	b	a	a	a	b	a	a	b	a	a	a	a	b	b	a	a	a	a	a	a	a	a	a	a	a	a	b
SNP2392	3H	401995000	80.399	a	a	a	a	a	b	a	a	a	a	a	a	a	a	a	a	a	b	a	b	a	a	a	b	a	a	b	a	a	a	a	b	b	a	a	a	a	a	a	a	a	a	a	a	a	b
SNP2393	3H	408285000	81.657	a	a	a	a	a	b	a	a	a	a	a	a	a	a	a	a	a	b	a	b	a	a	a	b	a	a	b	a	a	a	a	b	b	a	a	a	a	a	a	a	a	a	a	a	a	b
SNP2394	3H	4.1041e+08	82.082	a	a	a	a	a	b	a	a	a	a	a	a	a	a	a	a	a	b	a	b	a	a	a	b	a	a	b	a	a	a	a	b	b	a	a	a	a	a	a	a	a	a	a	a	a	b
SNP2395	3H	4.1041e+08	82.082	a	a	a	a	a	b	a	a	a	a	a	a	a	a	a	a	a	b	a	b	a	a	a	b	a	a	b	a	a	a	a	b	b	a	a	a	a	a	a	a	a	a	a	a	a	b
SNP2396	3H	414810000	82.962	a	a	a	a	a	b	a	a	a	a	a	a	a	a	a	a	b	b	a	b	a	a	a	b	a	a	b	a	a	a	a	b	b	a	a	a	a	a	a	a	a	a	a	a	a	b
SNP2397	3H	415390000	83.078	a	a	a	a	a	b	a	a	a	a	a	a	a	a	a	a	a	b	a	b	a	a	a	b	a	a	b	a	a	a	a	b	b	a	a	a	a	a	a	a	a	a	a	a	a	b
SNP2398	3H	415390000	83.078	a	a	a	a	a	b	a	a	a	a	a	a	a	a	a	a	a	b	a	b	a	a	a	b	a	a	b	a	a	a	a	b	b	a	a	a	a	a	a	a	a	a	a	a	a	b
SNP2399	3H	4.341e+08	86.82	a	a	a	a	a	b	a	a	a	a	a	a	a	a	a	a	a	b	a	b	a	a	a	b	a	a	b	a	a	a	a	b	b	a	a	a	a	a	a	a	a	a	a	a	a	b
SNP2400	3H	438300000	87.66	a	a	a	a	a	b	a	a	a	a	a	a	a	a	a	a	a	b	a	b	a	a	a	b	a	a	b	a	a	a	a	b	b	a	a	a	a	a	a	a	a	a	a	a	a	b
SNP2401	3H	438300000	87.66	a	a	a	a	a	b	a	a	a	a	a	a	a	a	a	a	a	b	a	b	a	a	a	b	a	a	b	a	a	a	a	b	b	a	a	a	a	a	a	a	a	a	a	a	a	b
SNP2402	3H	441800000	88.36	a	a	a	a	a	b	a	a	a	a	a	a	a	a	a	a	a	b	a	b	a	a	a	b	a	a	b	a	a	a	a	b	b	a	a	a	a	a	a	a	a	a	a	a	a	b
SNP2403	3H	441800000	88.36	a	a	a	a	a	b	a	a	a	a	a	a	a	a	a	a	a	b	a	b	a	a	a	b	a	a	b	a	a	a	a	b	b	a	a	a	a	a	a	a	a	a	a	a	a	b
SNP2404	3H	442565000	88.513	a	a	a	a	a	b	a	a	a	a	a	a	a	a	a	a	a	b	-	b	a	a	a	b	a	a	b	a	a	a	a	b	b	a	a	a	a	a	a	a	a	a	a	a	a	b
SNP2405	3H	442565000	88.513	a	a	a	a	a	b	a	a	a	a	a	a	a	a	a	a	a	b	-	b	a	a	a	b	a	a	b	a	a	a	a	b	b	a	a	a	a	a	a	a	a	a	a	a	a	b
SNP2406	3H	443795000	88.759	a	a	a	a	a	b	a	a	a	a	a	a	a	a	a	a	a	b	a	b	a	a	a	b	a	a	b	a	a	a	a	b	b	a	a	a	a	a	a	a	a	a	a	a	a	b
SNP2407	3H	443795000	88.759	a	a	a	a	a	b	a	a	a	a	a	a	a	a	a	a	a	b	a	b	a	a	a	b	a	a	b	a	a	a	a	b	b	a	a	a	a	a	a	a	a	a	a	a	a	b
SNP2408	3H	4.4413e+08	88.826	a	a	a	a	a	b	a	a	a	a	a	a	a	a	a	a	a	b	a	b	a	a	a	b	a	a	b	a	a	a	a	b	b	a	a	a	a	a	a	a	a	a	a	a	a	b
SNP2409	3H	4.4413e+08	88.826	a	a	a	a	a	b	a	a	a	a	a	a	a	a	a	a	a	b	a	b	a	a	a	b	a	a	b	a	a	a	a	b	b	a	a	a	a	a	a	a	a	a	a	a	a	b
SNP2410	3H	444245000	88.849	a	a	a	a	a	b	a	a	a	a	a	a	a	a	a	a	a	b	a	b	a	a	a	b	a	a	b	a	a	a	a	b	b	a	a	a	a	a	a	a	a	a	a	a	a	b
SNP2411	3H	444245000	88.849	a	a	a	a	a	b	a	a	a	a	a	a	a	a	a	a	a	b	a	b	a	a	a	b	a	a	b	a	a	a	a	b	b	a	a	a	a	a	a	a	a	a	a	a	a	b
SNP2412	3H	448010000	89.602	a	a	a	a	a	b	a	a	a	a	a	a	a	a	a	a	a	b	a	b	a	a	a	b	a	a	b	a	a	a	a	b	b	a	a	a	a	a	a	a	a	a	a	a	a	b
SNP2413	3H	448010000	89.602	a	a	a	a	a	b	a	a	a	a	a	a	a	a	a	a	a	b	a	b	a	a	a	b	a	a	b	a	a	a	a	b	b	a	a	a	a	a	a	a	a	a	a	a	a	b
SNP2414	3H	449105000	89.821	a	a	a	a	a	b	a	a	a	a	a	a	a	a	a	a	a	b	a	b	a	a	a	b	a	a	b	a	a	a	a	b	b	a	a	a	a	a	a	a	a	a	a	a	a	b
SNP2415	3H	449105000	89.821	a	a	a	a	a	b	a	a	a	a	a	a	a	a	a	a	a	b	a	b	a	a	a	b	a	a	b	a	a	a	a	b	b	a	a	a	a	a	a	a	a	a	a	a	a	b
SNP2416	3H	461385000	92.277	a	a	a	a	a	b	a	a	a	a	a	a	a	a	a	a	a	b	a	b	a	a	a	b	a	a	b	a	a	a	a	b	b	a	a	a	a	a	a	a	a	a	a	a	a	b
SNP2417	3H	461385000	92.277	a	a	a	a	a	b	a	a	a	a	a	a	a	a	a	a	a	b	a	b	a	a	a	b	a	a	b	a	a	a	a	b	b	a	a	a	a	a	a	a	a	a	a	a	a	b
SNP2418	3H	4.61615e+08	92.323	a	a	a	a	a	b	a	a	a	a	a	a	a	a	a	a	-	b	a	b	a	a	a	b	a	a	b	a	a	a	-	b	b	a	a	a	-	a	a	a	a	a	a	a	a	b
SNP2419	3H	4.61615e+08	92.323	a	a	a	a	a	b	a	a	a	a	a	a	a	a	a	a	-	b	a	b	a	a	a	b	a	a	b	a	a	a	-	b	b	a	a	a	-	a	a	a	a	a	a	a	a	b
SNP2420	3H	461795000	92.359	a	a	a	a	a	b	a	a	a	a	a	a	a	a	a	a	a	b	a	b	a	a	a	b	a	a	b	a	a	a	a	b	b	a	a	a	a	a	a	a	a	a	a	a	a	b
SNP2421	3H	461795000	92.359	a	a	a	a	a	b	a	a	a	a	a	a	a	a	a	a	a	b	a	b	a	a	b	b	a	a	b	a	a	a	a	b	b	a	a	a	a	a	a	a	b	a	a	a	a	b
SNP2422	3H	463300000	92.66	a	a	a	a	a	b	a	a	a	a	a	a	a	a	a	a	a	b	a	b	a	a	a	b	a	a	b	a	a	a	a	b	b	a	a	a	a	a	a	a	a	a	a	a	a	b
SNP2423	3H	463300000	92.66	a	a	a	a	a	b	a	a	a	a	a	a	a	a	a	a	a	b	a	b	a	a	a	b	a	a	b	a	a	a	a	b	b	a	a	a	a	a	a	a	a	a	a	a	a	b
SNP2424	3H	463785000	92.757	a	a	a	a	a	b	a	a	a	a	a	a	a	a	a	a	a	b	a	b	a	a	a	b	a	a	b	a	a	a	a	b	b	a	a	a	a	a	a	a	a	a	a	a	a	b
SNP2425	3H	463785000	92.757	a	a	a	a	a	b	a	a	a	a	a	a	a	a	a	a	a	b	a	b	a	a	a	b	a	a	b	a	a	a	a	b	b	a	a	a	a	a	a	a	a	a	a	a	a	b
SNP2426	3H	464090000	92.818	a	a	a	a	a	b	a	a	a	a	a	a	a	a	a	a	a	b	a	b	a	a	a	b	a	a	b	a	a	a	a	b	b	a	a	a	a	a	a	a	a	a	a	a	a	b
SNP2427	3H	464090000	92.818	a	a	b	a	a	b	a	a	a	a	a	a	a	a	a	a	a	b	a	b	a	a	a	b	a	a	b	a	a	a	a	b	b	a	a	a	a	a	a	a	a	a	a	a	a	b
SNP2428	3H	464415000	92.883	a	a	a	a	a	b	a	a	a	a	a	a	a	a	a	a	a	b	a	b	a	a	a	b	a	a	b	a	a	a	a	b	b	a	a	a	a	a	a	a	a	a	a	a	a	b
SNP2429	3H	464415000	92.883	a	a	a	a	a	b	a	a	a	a	a	a	a	a	a	a	a	b	a	b	a	a	a	b	a	a	b	a	a	a	a	b	b	a	a	a	a	a	a	a	a	a	a	a	a	b
SNP2430	3H	464420000	92.884	a	a	a	a	a	b	a	a	a	a	a	a	a	a	a	a	a	b	a	b	a	a	a	b	a	a	b	a	a	a	a	b	b	a	a	a	a	a	a	a	a	a	a	a	a	b
SNP2431	3H	470815000	94.163	a	a	a	a	a	b	a	a	a	a	a	a	a	a	a	a	a	b	a	b	a	a	a	b	a	a	b	a	a	a	a	b	b	a	a	a	a	a	a	a	a	a	a	a	a	b
SNP2432	3H	475325000	95.065	a	a	a	a	a	b	a	a	a	a	a	a	a	a	a	a	-	b	a	b	a	a	a	b	a	a	b	a	a	a	a	b	b	a	a	a	a	a	a	a	a	a	a	a	a	b
SNP2433	3H	475580000	95.116	a	a	a	a	a	b	a	a	a	a	a	a	a	a	a	a	a	b	a	b	a	a	a	b	a	a	b	a	a	a	a	b	b	a	a	a	a	a	a	a	a	-	a	a	a	b
SNP2434	3H	475580000	95.116	a	a	a	a	a	b	a	a	a	a	a	a	a	a	a	a	a	b	a	b	a	a	a	b	a	a	b	a	a	a	a	b	b	a	a	a	a	a	a	a	a	-	a	a	a	b
SNP2435	3H	476625000	95.325	a	a	a	a	a	b	a	a	a	a	a	a	a	a	a	a	a	b	a	b	a	a	a	b	a	a	b	a	a	a	a	b	b	a	a	a	a	a	a	a	a	a	a	a	a	b
SNP2436	3H	476625000	95.325	a	a	a	a	a	b	a	a	a	a	a	a	a	a	a	a	a	b	a	b	a	a	a	b	a	a	b	a	a	a	a	b	b	a	a	a	a	a	a	a	a	a	a	a	a	b
SNP2437	3H	477055000	95.411	a	a	a	a	a	b	a	a	a	a	a	a	a	a	a	a	a	b	a	b	a	a	a	b	a	a	b	a	a	a	a	b	b	a	a	a	a	a	a	a	a	a	a	a	a	b
SNP2438	3H	490225000	98.045	a	a	a	a	a	b	a	a	a	a	a	a	a	a	a	a	a	b	-	b	a	a	a	-	a	-	b	a	a	a	a	b	b	a	a	a	a	a	a	a	a	a	a	a	a	b
SNP2439	3H	490225000	98.045	a	a	a	a	a	b	a	a	a	a	a	a	a	a	a	a	a	b	-	b	a	a	a	-	a	-	b	a	a	a	a	b	b	a	a	a	a	a	a	a	a	a	a	a	a	b
SNP2440	3H	4.90245e+08	98.049	a	a	a	a	a	b	a	a	a	a	a	a	a	a	a	a	a	b	a	b	a	a	a	b	a	a	b	a	a	a	a	b	b	a	a	a	a	a	a	a	a	a	a	a	a	b
SNP2441	3H	4.90245e+08	98.049	a	a	a	a	a	b	a	a	a	a	a	a	a	a	a	a	a	b	a	b	a	a	a	b	a	a	b	a	a	a	a	b	b	a	a	a	a	a	a	a	a	a	a	a	a	b
SNP2442	3H	490805000	98.161	a	a	a	a	a	b	a	a	a	a	a	a	a	a	a	a	a	b	a	b	a	a	a	b	a	a	b	a	a	a	a	b	b	a	a	a	a	a	a	a	a	a	a	a	a	b
SNP2443	3H	490805000	98.161	a	a	a	a	a	b	a	a	a	a	a	a	a	a	a	a	a	b	a	b	a	a	a	b	a	a	b	a	a	a	a	b	b	a	a	a	a	a	a	a	a	a	a	a	a	b
SNP2444	3H	4.9108e+08	98.216	a	a	a	a	a	b	a	a	a	a	a	a	a	a	a	a	-	b	a	b	a	a	a	b	a	a	b	a	a	a	a	b	b	a	a	a	a	a	a	a	a	a	a	a	a	b
SNP2445	3H	4.9108e+08	98.216	a	a	a	a	a	b	a	a	a	a	a	a	a	a	a	a	-	b	a	b	a	a	a	b	a	a	b	a	a	a	a	b	b	a	a	a	a	a	a	a	a	a	a	a	a	b
SNP2446	3H	491085000	98.217	a	a	a	a	a	b	a	a	a	a	a	a	a	a	a	a	a	b	a	b	a	a	a	b	a	a	b	a	a	a	a	b	b	a	a	a	a	a	a	a	a	a	a	a	a	b
SNP2447	3H	491085000	98.217	a	a	a	a	a	b	a	a	a	a	a	a	a	a	a	a	a	b	a	b	a	a	a	b	a	a	b	a	a	a	a	b	b	a	a	a	a	a	a	a	a	a	a	a	a	b
SNP2448	3H	494210000	98.842	a	a	a	a	a	b	a	a	a	a	a	a	a	a	a	a	a	b	a	b	a	a	a	b	a	a	b	a	a	a	a	b	b	a	a	a	a	a	a	a	a	a	a	a	a	b
SNP2449	3H	495925000	99.185	a	a	a	a	a	b	a	a	a	a	a	a	a	a	a	a	a	b	a	b	a	a	a	b	a	a	b	a	a	a	a	b	b	a	a	a	a	a	a	a	a	a	a	a	a	b
SNP2450	3H	495925000	99.185	a	a	a	a	a	b	a	a	a	a	a	a	a	a	a	a	a	b	a	b	a	a	a	b	a	a	b	a	a	a	a	b	b	a	a	a	a	a	a	a	a	a	a	a	a	b
SNP2451	3H	495925000	99.185	a	a	a	a	a	b	a	a	a	a	a	a	a	a	a	a	a	b	a	b	a	a	a	b	a	a	b	a	a	a	a	b	b	a	a	a	a	a	a	a	a	a	a	a	a	b
SNP2452	3H	495925000	99.185	a	a	a	a	a	b	a	a	a	a	a	a	a	a	a	a	a	b	a	b	a	a	a	b	a	a	b	a	a	a	a	b	b	a	a	a	a	a	a	a	a	a	a	a	a	b
SNP2453	3H	4.97225e+08	99.445	a	a	a	a	a	b	a	a	a	a	a	a	a	a	a	a	-	b	a	b	a	a	a	b	a	a	b	a	a	a	a	b	b	a	a	a	a	a	-	a	a	a	a	a	a	b
SNP2454	3H	4.97225e+08	99.445	a	a	a	a	a	b	a	a	a	a	a	a	a	a	a	a	-	b	a	b	a	a	a	b	a	a	b	a	a	a	a	b	b	a	a	a	a	a	-	a	a	a	a	a	a	b
SNP2455	3H	497560000	99.512	a	a	a	a	a	b	a	a	a	a	a	a	a	a	a	a	a	b	a	b	a	a	a	b	a	a	b	a	a	a	a	b	b	a	a	a	a	a	a	a	a	a	a	a	a	b
SNP2456	3H	497560000	99.512	a	a	a	a	a	b	a	a	a	a	a	a	a	a	a	a	a	b	a	b	a	a	a	b	a	a	b	a	a	a	a	b	b	a	a	a	a	a	a	a	a	a	a	a	a	b
SNP2457	3H	498300000	99.66	a	a	a	a	a	b	a	a	a	a	a	a	a	a	a	a	a	b	a	b	a	a	a	b	a	a	b	a	a	a	a	b	b	a	a	a	a	a	a	a	a	a	a	a	a	b
SNP2458	3H	498300000	99.66	a	a	a	a	a	b	a	a	a	a	a	a	a	a	a	a	a	b	a	b	a	a	a	b	a	a	b	a	a	a	a	b	b	a	a	a	a	a	a	a	a	a	a	a	a	b
SNP2459	3H	499065000	99.813	a	a	a	a	a	b	a	a	a	a	a	a	a	a	a	a	a	b	a	b	a	a	a	b	a	a	b	a	a	a	a	b	b	a	a	a	a	a	a	a	a	a	a	a	a	b
SNP2460	3H	499065000	99.813	a	a	a	a	a	b	a	a	a	a	a	a	a	a	a	a	a	b	a	b	a	a	a	b	a	a	b	a	a	a	a	b	b	a	a	a	a	a	a	a	a	a	a	a	a	b
SNP2461	3H	499675000	99.935	a	a	a	a	a	b	a	a	a	a	a	a	a	a	a	a	a	b	a	b	a	a	a	b	a	a	b	a	a	a	a	b	b	a	a	a	a	a	a	a	a	a	a	a	a	b
SNP2462	3H	499675000	99.935	a	a	a	a	a	b	a	a	a	a	a	a	a	a	a	a	a	b	a	b	a	a	a	b	a	a	b	a	a	a	a	b	b	a	a	a	a	a	a	a	a	a	a	a	a	b
SNP2463	3H	503100000	100.62	a	a	a	a	a	b	a	a	a	a	a	a	a	a	a	a	a	b	a	b	a	a	a	b	a	a	b	a	a	a	a	b	b	a	a	a	a	a	a	a	a	a	a	a	a	b
SNP2464	3H	503100000	100.62	a	a	a	a	a	b	a	a	a	a	a	a	a	a	a	a	a	b	a	b	a	a	a	b	a	a	b	a	a	a	a	b	b	a	a	a	a	a	a	a	a	a	a	a	a	b
SNP2465	3H	504705000	100.941	a	a	a	a	a	b	a	a	a	a	a	a	a	a	a	a	a	b	a	b	a	a	a	b	a	a	b	a	a	a	a	b	b	a	a	a	a	a	a	a	a	a	a	a	a	b
SNP2466	3H	505120000	101.024	a	a	a	a	a	b	a	a	a	a	a	a	a	a	a	a	a	b	a	b	a	a	a	b	a	a	b	a	a	a	a	b	b	a	a	a	a	a	a	a	a	a	a	a	a	b
SNP2467	3H	505120000	101.024	a	a	a	a	a	b	a	a	a	a	a	a	a	a	a	a	a	b	a	b	a	a	a	b	a	a	b	a	a	a	a	b	b	a	a	a	a	a	a	a	a	a	a	a	a	b
SNP2468	3H	505760000	101.152	a	a	a	a	a	b	a	a	a	a	a	a	a	a	a	a	a	b	a	b	a	a	a	b	a	a	b	a	a	a	a	b	b	a	a	a	a	a	a	a	a	a	a	a	a	b
SNP2469	3H	506170000	101.234	a	a	a	a	a	b	a	a	a	a	a	a	a	a	a	a	a	b	a	b	a	a	a	b	a	a	b	a	a	a	a	b	b	a	a	-	a	a	a	a	a	a	a	a	a	b
SNP2470	3H	506170000	101.234	a	a	a	a	a	b	a	a	a	a	a	a	a	a	a	a	a	b	a	b	a	a	a	b	a	a	b	a	a	a	a	b	b	a	a	-	a	a	a	a	a	a	a	a	a	b
SNP2471	3H	506185000	101.237	a	a	a	a	a	b	a	a	a	a	a	a	a	a	a	a	a	b	a	b	a	a	a	b	a	a	b	a	a	a	a	b	b	a	a	a	a	a	a	a	a	a	a	a	a	b
SNP2472	3H	506955000	101.391	a	a	a	a	a	b	a	a	a	a	a	a	a	a	a	a	a	b	a	b	a	a	a	b	a	a	b	a	a	a	a	b	b	a	a	a	a	a	a	a	a	a	a	a	a	b
SNP2473	3H	506955000	101.391	a	a	a	a	a	b	a	a	a	a	a	a	a	a	a	a	a	b	a	b	a	a	a	b	a	a	b	a	a	a	a	b	b	a	a	a	a	a	a	a	a	a	a	a	a	b
SNP2474	3H	507870000	101.574	a	a	a	a	a	b	a	a	a	a	a	a	a	a	a	a	a	b	a	b	a	a	a	-	a	a	b	a	a	a	a	b	b	a	a	a	a	a	a	a	a	a	a	a	a	b
SNP2475	3H	507930000	101.586	a	a	a	a	a	b	a	a	a	a	a	a	a	a	a	a	a	b	-	b	a	a	a	b	a	a	b	a	a	a	a	b	b	a	a	a	a	a	a	a	a	a	a	a	a	b
SNP2476	3H	507930000	101.586	a	a	a	a	a	b	a	a	a	a	a	a	a	a	a	a	a	b	-	b	a	a	a	b	a	a	b	a	a	a	a	b	b	a	a	a	a	a	a	a	a	a	a	a	a	b
SNP2477	3H	507930000	101.586	a	a	a	a	a	b	a	a	a	a	a	a	a	a	a	a	a	b	a	b	a	a	a	b	a	a	b	a	a	a	a	b	b	a	a	a	a	a	a	a	a	a	a	a	a	b
SNP2478	3H	507930000	101.586	a	a	a	a	a	b	a	a	a	a	a	a	a	a	a	a	a	b	a	b	a	a	a	b	a	a	b	-	a	a	-	b	b	a	a	a	a	a	a	a	a	a	a	a	a	b
SNP2479	3H	507930000	101.586	a	a	a	a	a	b	a	a	a	a	a	a	a	a	a	a	a	b	a	b	a	a	a	b	a	a	b	-	a	a	-	b	b	a	a	a	a	a	a	a	a	a	a	a	a	b
SNP2480	3H	508335000	101.667	a	a	a	a	a	b	a	a	a	a	a	a	a	a	a	a	a	b	a	b	a	a	a	b	-	a	b	a	a	-	a	b	b	a	a	a	a	a	a	a	a	a	a	a	a	b
SNP2481	3H	508335000	101.667	a	a	a	a	a	b	a	a	a	a	a	a	a	a	b	a	a	b	a	b	a	a	a	b	-	a	b	a	a	-	a	b	b	a	a	a	a	b	a	a	a	a	a	a	a	b
SNP2482	3H	508775000	101.755	a	a	a	a	a	b	a	a	a	a	a	a	a	a	a	a	a	b	a	b	a	a	a	b	a	a	b	a	a	a	a	b	b	a	a	a	a	a	a	a	a	a	a	a	a	b
SNP2483	3H	509350000	101.87	a	a	a	a	a	b	a	a	a	a	a	a	a	a	a	a	a	b	a	b	a	a	a	b	a	a	b	a	a	a	a	b	b	a	a	a	a	a	a	a	-	a	a	a	a	b
SNP2484	3H	509350000	101.87	a	a	a	a	a	b	a	a	a	a	a	a	a	a	a	a	a	b	a	b	a	a	a	b	a	a	b	a	a	a	a	b	b	a	a	a	a	a	a	a	-	a	a	a	a	b
SNP2485	3H	513010000	102.602	a	a	a	a	a	b	a	a	a	a	a	a	a	a	a	a	a	b	a	b	a	a	a	b	a	a	b	a	a	a	a	b	b	a	a	a	a	a	a	a	a	a	a	a	a	b
SNP2486	3H	513010000	102.602	a	a	a	a	a	b	a	a	a	a	a	a	a	a	a	a	a	b	a	b	a	a	a	b	a	a	b	a	a	a	a	b	b	a	a	a	a	a	a	a	a	a	a	a	a	b
SNP2487	3H	513360000	102.672	a	a	a	a	a	b	a	a	a	a	a	a	a	a	a	a	a	b	a	b	a	a	a	b	a	a	b	a	a	a	a	b	b	a	a	a	a	a	a	a	a	a	a	a	a	b
SNP2488	3H	513360000	102.672	a	a	a	a	a	b	a	a	a	a	a	a	a	a	a	a	a	b	a	b	a	a	a	b	a	a	b	a	a	a	a	b	b	a	a	a	a	a	a	a	a	a	a	a	a	b
SNP2489	3H	514220000	102.844	a	a	a	a	a	b	a	a	a	a	a	a	a	a	a	a	a	b	a	b	a	a	a	b	a	a	b	a	a	a	a	b	b	a	a	a	a	a	a	a	a	a	a	a	a	b
SNP2490	3H	514220000	102.844	a	a	a	a	a	b	a	a	a	a	a	a	a	a	a	a	a	b	a	b	a	a	a	b	a	a	b	a	a	a	a	b	b	a	a	a	a	a	a	a	a	a	a	a	a	b
SNP2491	3H	5.15465e+08	103.093	a	a	a	a	a	b	a	a	a	a	a	a	a	a	a	a	a	b	a	b	a	a	a	b	a	a	b	a	a	a	a	b	b	a	a	a	a	a	a	a	a	a	a	a	a	b
SNP2492	3H	5.15465e+08	103.093	a	a	a	a	a	b	a	a	a	a	a	a	a	a	a	a	a	b	a	b	a	a	a	b	a	a	b	a	a	a	a	b	b	a	a	a	a	a	a	a	a	a	a	a	a	b
SNP2493	3H	5.1557e+08	103.114	a	a	a	a	a	b	a	a	a	a	a	a	a	a	a	a	-	b	a	b	a	a	a	b	a	a	b	a	a	a	a	b	b	a	a	a	a	-	a	a	a	a	a	a	a	b
SNP2494	3H	5.1557e+08	103.114	a	a	a	a	a	b	a	a	a	a	a	a	a	a	a	a	-	b	a	b	a	a	a	b	a	a	b	a	a	a	a	b	b	a	a	a	a	-	a	a	a	a	a	a	a	b
SNP2495	3H	5.1794e+08	103.588	a	a	a	a	a	b	a	a	a	a	a	a	a	a	a	a	a	b	a	b	a	a	a	b	a	a	b	a	a	a	a	b	b	a	a	a	a	a	a	a	a	a	a	a	a	b
SNP2496	3H	5.1795e+08	103.59	a	a	a	a	a	b	a	a	a	a	a	a	a	a	a	a	a	b	a	b	a	a	a	b	a	a	b	a	a	a	a	b	b	a	a	a	a	a	a	a	a	a	a	a	a	b
SNP2497	3H	5.1795e+08	103.59	a	a	a	a	a	b	a	a	a	a	a	a	a	a	a	a	a	b	a	b	a	a	a	b	a	a	b	a	a	a	a	b	b	a	a	a	a	a	a	a	a	a	a	a	a	b
SNP2498	3H	519525000	103.905	a	a	a	a	a	b	a	a	a	a	a	a	a	a	a	a	a	b	a	b	a	a	a	b	a	a	b	a	a	a	a	b	b	a	a	a	a	a	a	a	a	a	a	a	a	-
SNP2499	3H	519850000	103.97	a	a	a	a	a	b	a	a	a	a	a	a	a	a	a	a	a	b	a	b	-	a	a	b	a	a	b	-	a	-	a	b	b	a	a	a	a	a	a	a	a	a	a	a	a	b
SNP2500	3H	519850000	103.97	a	a	a	a	a	b	a	a	a	a	a	a	a	a	a	a	a	b	a	b	-	a	a	b	a	a	b	-	a	-	a	b	b	a	a	a	a	a	a	a	a	a	a	a	a	b
SNP2501	3H	519850000	103.97	a	a	a	a	a	b	a	a	a	a	a	a	a	a	a	a	a	b	a	b	a	a	a	b	a	a	b	a	a	a	a	b	b	a	a	a	a	a	a	a	a	a	a	a	a	b
SNP2502	3H	519850000	103.97	a	a	a	a	a	b	a	a	a	a	a	a	a	a	a	a	a	b	a	b	a	a	a	b	a	a	b	a	a	a	a	b	b	a	a	a	a	a	a	a	a	a	a	a	a	b
SNP2503	3H	526115000	105.223	a	a	a	a	a	b	a	a	a	a	a	a	a	a	a	a	a	b	a	b	a	a	a	b	a	a	b	a	a	a	a	b	b	a	a	a	a	a	a	a	a	a	a	a	a	b
SNP2504	3H	526115000	105.223	a	a	a	a	a	b	a	a	a	a	a	a	a	a	a	a	a	b	a	b	a	a	a	b	a	a	b	a	a	a	a	b	b	a	a	a	a	a	a	a	a	a	a	a	a	b
SNP2505	3H	5.26165e+08	105.233	a	a	a	a	a	b	a	a	a	a	a	a	a	a	a	a	a	b	a	b	a	a	a	-	a	a	b	a	a	-	a	b	b	a	a	a	a	a	a	a	a	a	a	a	a	b
SNP2506	3H	5.26165e+08	105.233	a	a	a	a	a	b	a	a	a	a	a	a	a	a	a	a	a	b	a	b	a	a	a	-	a	a	b	a	a	-	a	b	b	a	a	a	a	a	a	a	a	a	a	a	a	b
SNP2507	3H	5.26175e+08	105.235	a	a	a	a	a	b	a	a	a	a	a	a	a	a	a	a	a	b	a	b	a	a	a	b	a	a	b	a	a	a	a	b	b	a	a	a	a	a	a	a	a	a	a	a	a	b
SNP2508	3H	5.26175e+08	105.235	a	a	a	a	a	b	a	a	a	a	a	a	a	a	a	a	a	b	a	b	a	a	a	b	a	a	b	a	a	a	a	b	b	a	a	a	a	a	a	a	a	a	a	a	a	b
SNP2509	3H	5.2708e+08	105.416	a	a	a	a	a	b	a	a	a	a	a	a	a	a	a	a	a	b	a	b	a	a	a	b	a	a	b	a	a	a	a	b	b	a	a	a	a	a	a	a	a	a	a	a	a	b
SNP2510	3H	5.2708e+08	105.416	a	a	a	a	a	b	a	a	a	a	a	a	a	a	a	a	a	b	a	b	a	a	a	b	a	a	b	a	a	a	a	b	b	a	a	a	a	a	a	a	a	a	a	a	a	b
SNP2511	3H	5.2756e+08	105.512	a	a	a	a	a	b	a	a	a	a	a	a	a	a	a	a	a	b	a	b	a	a	a	b	a	a	b	a	a	a	a	b	b	a	a	a	a	a	a	a	a	a	a	a	a	b
SNP2512	3H	5.27585e+08	105.517	a	a	a	a	a	b	a	a	a	a	a	a	a	a	a	a	a	b	a	b	a	a	a	b	a	a	b	a	a	a	a	b	b	a	a	a	a	a	a	a	a	a	a	a	a	b
SNP2513	3H	5.27585e+08	105.517	a	a	a	a	a	b	a	a	a	a	a	a	a	a	a	a	a	b	a	b	a	a	a	b	a	a	b	a	a	a	a	b	b	a	a	a	a	a	a	a	a	a	a	a	a	b
SNP2514	3H	5.2855e+08	105.71	a	a	a	a	a	b	a	a	a	a	a	a	a	a	a	a	a	b	a	b	a	a	a	b	a	a	b	a	a	a	a	b	b	a	a	a	a	a	a	a	a	a	a	a	a	b
SNP2515	3H	5.2855e+08	105.71	a	a	a	a	a	b	a	a	a	a	a	a	a	a	a	a	a	b	a	b	a	a	a	b	a	a	b	a	a	a	a	b	b	a	a	a	a	a	a	a	a	a	a	a	a	b
SNP2516	3H	5.2855e+08	105.71	a	a	a	a	a	b	a	a	a	a	a	a	a	a	a	a	a	b	a	b	a	a	a	b	a	a	b	a	a	a	a	b	b	a	a	a	a	a	a	a	a	a	a	a	a	b
SNP2517	3H	5.2855e+08	105.71	a	a	a	a	a	b	a	a	a	a	a	a	a	a	a	a	a	b	a	b	a	a	a	b	a	a	b	a	a	a	a	b	b	a	a	a	a	a	a	a	a	a	a	a	a	b
SNP2518	3H	5.28955e+08	105.791	a	a	a	a	a	b	a	a	a	a	a	a	a	a	a	a	a	b	a	b	a	a	a	b	a	a	b	a	a	a	b	b	b	a	a	a	a	a	a	a	a	a	a	-	a	b
SNP2519	3H	5.28955e+08	105.791	a	a	a	a	a	b	a	a	a	a	a	a	a	a	a	a	a	b	a	b	a	a	a	b	a	a	b	a	a	a	b	b	b	a	a	a	a	a	a	a	a	a	a	-	a	b
SNP2520	3H	529110000	105.822	a	a	a	a	a	b	a	a	a	a	a	a	a	a	a	a	a	b	a	b	a	a	a	b	a	a	b	a	a	a	b	b	b	a	a	a	a	a	a	a	a	a	a	a	a	b
SNP2521	3H	529110000	105.822	a	a	a	a	a	b	a	a	a	a	a	a	a	a	a	a	a	b	a	b	a	a	a	b	a	a	b	a	a	a	b	b	b	a	a	a	a	a	a	a	a	a	a	a	a	b
SNP2522	3H	5.3457e+08	106.914	a	a	a	a	a	b	a	a	a	a	a	a	a	a	a	a	a	b	a	b	a	a	a	b	a	a	b	a	a	-	b	b	b	a	a	a	a	a	a	a	a	a	a	a	a	-
SNP2523	3H	537240000	107.448	a	a	a	a	a	b	a	a	a	a	a	a	a	a	a	a	a	b	a	b	a	a	a	b	a	a	b	a	a	a	b	b	b	a	a	a	a	a	a	a	a	a	a	a	a	b
SNP2524	3H	538155000	107.631	a	a	a	a	a	b	a	a	a	a	a	a	a	a	a	a	a	b	a	b	a	a	a	b	a	a	b	a	a	a	b	b	b	a	a	a	a	a	a	a	a	a	a	a	a	b
SNP2525	3H	538155000	107.631	a	a	a	a	a	b	a	a	a	a	a	a	a	a	a	a	a	b	a	b	a	a	a	b	a	a	b	a	a	a	b	b	b	a	a	a	a	a	a	a	a	a	a	a	a	b
SNP2526	3H	538155000	107.631	a	a	a	a	a	b	a	a	a	a	a	a	a	a	a	a	a	b	a	b	a	a	a	b	a	a	b	a	a	a	b	b	b	a	a	a	a	a	a	a	a	a	a	a	a	b
SNP2527	3H	538155000	107.631	a	a	a	a	a	b	a	a	a	a	a	a	a	a	a	a	a	b	a	b	a	a	a	b	a	a	b	a	a	a	b	b	b	a	a	a	a	a	a	a	a	a	a	a	a	b
SNP2528	3H	540815000	108.163	a	a	a	a	a	b	a	a	a	a	a	a	a	a	a	a	a	b	a	b	a	a	a	b	a	a	b	a	a	a	b	b	b	a	a	a	a	a	a	a	a	a	a	a	a	b
SNP2529	3H	542330000	108.466	a	a	a	a	a	b	a	a	a	a	a	a	a	a	a	a	a	b	a	b	a	a	a	b	a	a	b	a	a	a	b	b	b	a	a	a	a	a	a	a	a	a	a	a	a	b
SNP2530	3H	542330000	108.466	a	a	a	a	a	b	a	a	a	a	a	a	a	b	a	a	a	b	a	b	a	a	a	b	a	a	b	a	a	a	b	b	b	a	a	a	a	a	a	a	a	a	a	a	a	b
SNP2531	3H	543135000	108.627	a	a	a	a	a	b	a	a	a	a	a	a	a	a	a	a	a	b	a	b	a	a	a	b	a	a	b	a	a	a	b	b	b	a	a	a	a	a	a	a	a	a	a	a	a	b
SNP2532	3H	544890000	108.978	a	a	a	a	a	b	a	a	a	a	a	a	a	a	a	a	-	b	a	b	a	a	a	b	a	a	b	a	a	a	b	b	b	a	a	a	a	a	a	a	a	a	a	a	a	b
SNP2533	3H	544890000	108.978	a	a	a	a	a	b	a	a	a	a	a	a	a	a	a	a	-	b	a	b	a	a	a	b	a	a	b	a	a	a	b	b	b	a	a	a	a	a	a	a	a	a	a	a	a	b
SNP2534	3H	545130000	109.026	a	a	a	a	a	b	a	a	a	a	a	a	a	a	a	a	a	b	-	b	a	a	a	b	a	a	b	a	a	a	b	b	b	a	a	a	a	-	a	a	a	a	a	a	a	b
SNP2535	3H	545130000	109.026	a	a	a	a	a	b	a	a	a	a	a	a	a	a	a	a	a	b	-	b	a	a	a	b	a	a	b	a	a	a	b	b	b	a	a	a	a	-	a	a	a	a	a	a	a	b
SNP2536	3H	548755000	109.751	a	a	a	a	a	b	a	a	a	a	a	a	a	a	a	a	a	b	a	b	a	a	a	b	a	a	b	a	a	a	b	b	b	a	a	a	a	a	a	a	a	a	a	a	a	b
SNP2537	3H	549890000	109.978	a	a	a	a	a	b	a	a	a	a	a	a	b	a	a	a	a	b	a	b	a	a	a	-	a	a	b	a	a	a	b	b	b	a	a	a	a	a	a	a	a	a	a	a	a	b
SNP2538	3H	550540000	110.108	a	a	a	a	a	b	a	a	a	a	a	a	a	a	a	a	a	b	a	b	a	a	a	b	a	a	b	a	a	a	b	b	b	a	a	a	a	a	a	a	a	a	a	a	a	b
SNP2539	3H	550540000	110.108	a	a	a	a	a	b	a	a	a	a	a	a	a	a	a	a	a	b	a	b	a	a	a	b	a	a	b	a	a	a	b	b	b	a	a	a	a	a	a	a	a	a	a	a	a	b
SNP2540	3H	552235000	110.447	a	a	a	a	a	b	a	a	b	a	a	a	a	a	a	a	a	b	a	b	a	a	a	b	a	a	b	a	a	a	b	b	b	a	a	a	a	a	a	a	a	a	a	a	a	b
SNP2541	3H	552895000	110.579	a	a	a	a	a	b	a	a	b	a	a	a	a	a	a	a	a	b	a	b	a	a	a	b	a	a	b	a	a	a	b	b	b	a	a	a	a	a	a	a	a	a	a	a	a	b
SNP2542	3H	552895000	110.579	a	a	a	a	a	b	a	a	b	a	a	a	b	a	a	a	a	b	a	b	a	a	a	b	a	a	b	a	a	a	b	b	b	a	a	a	a	a	b	a	a	a	a	a	a	b
SNP2543	3H	552910000	110.582	a	a	a	a	a	b	a	a	b	a	a	a	a	a	a	a	a	b	a	b	a	a	a	b	a	a	b	a	a	a	b	b	b	a	a	a	a	a	a	a	a	a	a	a	a	b
SNP2544	3H	552910000	110.582	a	a	a	a	a	b	a	a	b	a	a	a	a	a	a	a	a	b	a	b	a	a	a	b	a	a	b	a	a	a	b	b	b	a	a	a	a	a	a	a	a	a	a	a	a	b
SNP2545	3H	554810000	110.962	b	a	a	a	a	b	a	a	b	a	a	a	a	a	a	a	-	b	a	b	a	a	a	b	a	a	b	a	a	a	b	b	b	a	a	b	a	a	a	a	a	a	a	a	a	b
SNP2546	3H	557075000	111.415	a	a	a	a	a	b	a	a	b	a	a	a	a	a	a	a	a	b	a	b	a	a	a	b	a	a	b	a	a	a	b	b	b	a	a	a	a	a	a	a	a	a	a	a	a	b
SNP2547	3H	557075000	111.415	a	a	a	a	a	b	a	a	b	a	a	a	a	a	a	a	a	b	a	b	a	a	a	b	a	a	b	a	a	a	b	b	b	a	a	a	a	a	a	a	a	a	a	a	a	b
SNP2548	3H	557555000	111.511	a	a	a	a	a	b	a	a	b	a	a	a	a	a	a	a	a	b	a	b	a	a	a	b	a	a	b	a	a	a	b	b	b	a	a	a	a	a	a	a	a	a	a	a	a	b
SNP2549	3H	557555000	111.511	a	a	a	a	a	b	a	a	b	a	a	a	a	a	a	a	a	b	a	b	a	a	a	b	a	a	b	a	a	a	b	b	b	a	a	a	a	a	a	a	a	a	a	a	a	b
SNP2550	3H	558855000	111.771	a	a	a	a	a	b	a	a	b	a	a	a	a	a	a	a	a	b	a	b	a	a	a	b	a	a	b	a	a	a	b	b	b	a	a	a	a	b	a	a	a	a	a	a	a	b
SNP2551	3H	559685000	111.937	a	a	a	a	a	b	a	a	b	a	a	a	a	a	a	a	a	b	a	b	a	a	a	b	a	a	b	a	a	a	b	b	b	a	a	a	a	a	a	a	a	a	a	a	a	b
SNP2552	3H	559880000	111.976	a	a	a	a	a	b	a	a	b	a	a	a	a	a	a	a	a	b	a	b	a	a	a	b	a	a	b	a	a	a	b	b	b	a	a	a	a	a	a	a	a	a	a	a	a	-
SNP2553	3H	559880000	111.976	a	a	a	a	a	b	a	a	b	a	a	a	a	a	a	a	a	b	a	b	a	a	a	b	a	a	b	a	a	a	b	b	b	a	a	a	a	a	a	a	a	a	a	a	a	-
SNP2554	3H	560450000	112.09	a	a	a	a	a	b	a	a	b	a	a	a	a	a	a	a	a	b	a	b	a	a	a	b	b	a	b	a	b	a	b	b	b	a	a	a	a	a	a	a	a	a	a	a	a	b
SNP2555	3H	563305000	112.661	a	a	a	a	a	b	a	a	b	a	a	a	a	a	a	a	a	b	a	b	a	a	a	b	a	a	b	a	a	a	b	b	b	a	a	a	a	a	a	a	a	a	a	a	a	b
SNP2556	3H	567050000	113.41	a	a	a	a	a	b	a	a	b	a	a	a	a	a	a	a	a	b	a	b	a	a	a	b	a	a	b	a	a	a	b	b	b	a	a	a	a	a	a	a	a	a	a	a	a	b
SNP2557	3H	567050000	113.41	a	a	a	a	a	b	a	a	b	a	a	a	a	a	a	a	a	b	a	b	a	a	a	b	a	a	b	a	a	a	b	b	b	a	a	a	a	a	a	a	a	a	a	a	a	b
SNP2558	3H	568580000	113.716	a	a	a	a	a	b	a	a	b	a	a	a	a	a	a	a	a	b	a	a	a	a	a	b	a	a	b	a	a	a	b	b	b	a	a	a	a	a	a	a	a	a	a	a	a	b
SNP2559	3H	568580000	113.716	a	a	a	a	a	b	a	a	b	a	a	a	a	a	a	a	a	b	a	a	a	a	a	b	a	a	b	a	a	b	b	b	b	a	a	a	a	a	a	a	a	a	a	a	a	b
SNP2560	3H	571955000	114.391	a	a	b	a	a	b	a	a	b	a	a	a	a	a	a	a	a	b	a	a	a	a	a	b	a	a	b	a	a	a	b	b	b	a	a	a	a	a	a	a	a	a	a	a	a	b
SNP2561	3H	571955000	114.391	a	a	b	a	a	b	a	a	b	a	a	a	a	a	a	a	a	b	a	a	a	a	a	b	a	a	b	a	a	a	b	b	b	a	a	a	a	a	a	a	a	a	a	a	a	b
SNP2562	3H	572190000	114.438	a	a	b	a	a	b	a	a	b	a	a	a	a	a	a	a	a	b	a	a	a	a	a	-	a	a	b	a	a	a	b	b	b	a	a	a	a	a	a	a	a	a	a	a	a	b
SNP2563	3H	572645000	114.529	a	a	b	a	a	b	a	a	b	a	a	a	a	a	a	a	a	b	a	a	a	a	a	b	a	a	b	a	a	a	b	b	-	a	a	a	a	a	a	a	a	a	a	a	a	b
SNP2564	3H	572645000	114.529	a	a	b	a	a	b	a	a	b	a	a	a	a	a	a	a	a	b	a	a	a	a	a	b	a	a	b	a	a	a	b	b	-	a	a	a	a	a	a	a	a	a	a	a	a	b
SNP2565	3H	573265000	114.653	a	a	b	a	a	b	a	a	b	a	a	a	a	a	a	a	a	b	a	a	a	a	a	b	a	a	b	a	a	a	b	b	b	a	a	a	a	a	a	a	a	a	a	a	a	b
SNP2566	3H	573265000	114.653	a	a	b	a	a	b	a	a	b	a	a	a	a	a	a	a	a	b	a	a	a	a	a	b	a	a	b	a	a	a	b	b	b	a	a	a	a	a	a	a	a	a	a	a	a	b
SNP2567	3H	573575000	114.715	a	a	b	a	a	b	a	a	b	a	a	a	a	a	a	a	a	b	a	a	a	a	a	b	a	a	b	a	a	a	-	b	b	a	a	a	a	a	a	a	a	a	a	a	a	b
SNP2568	3H	573575000	114.715	a	a	b	a	a	b	a	a	b	a	a	a	a	a	a	a	a	b	a	a	a	a	a	b	a	a	b	a	a	a	-	b	b	a	a	a	a	a	a	a	a	a	a	a	a	b
SNP2569	3H	575140000	115.028	a	a	b	a	a	b	a	a	b	a	a	a	a	a	a	a	a	b	a	a	a	a	a	b	a	a	b	a	a	a	b	b	b	a	a	a	a	a	a	a	a	a	a	a	a	b
SNP2570	3H	575140000	115.028	a	a	b	a	a	b	a	a	b	a	a	a	a	a	a	a	a	b	a	a	a	a	a	b	a	a	b	a	a	a	b	b	b	a	a	a	a	a	a	a	a	a	a	a	a	b
SNP2571	3H	577015000	115.403	a	a	b	a	a	b	a	a	b	a	a	a	a	a	a	a	a	b	a	a	a	a	a	b	a	a	-	a	a	a	-	b	b	a	a	-	a	a	a	a	a	a	a	a	a	b
SNP2572	3H	577015000	115.403	a	a	b	a	a	b	a	a	b	a	a	a	a	a	a	a	a	b	a	a	a	a	a	b	a	a	-	a	a	a	-	b	b	a	a	-	a	a	a	a	a	a	a	a	a	b
SNP2573	3H	577865000	115.573	a	a	b	a	a	b	a	a	b	a	a	a	a	a	a	a	a	b	a	a	a	a	a	b	a	a	b	a	a	a	b	b	b	a	a	a	a	a	a	a	a	a	a	-	a	b
SNP2574	3H	577865000	115.573	a	a	b	a	a	b	a	a	b	a	a	a	a	a	a	a	a	b	a	a	a	a	a	b	a	a	b	a	a	a	b	b	b	a	a	a	a	a	a	a	a	a	a	-	a	b
SNP2575	3H	581095000	116.219	a	a	b	a	a	b	a	a	b	a	a	a	a	a	a	a	a	b	a	a	a	a	a	b	a	a	b	a	a	a	b	b	b	a	a	a	a	a	a	a	a	a	a	a	a	b
SNP2576	3H	581095000	116.219	a	a	b	a	a	b	a	a	b	a	a	a	a	a	a	a	a	b	a	a	a	a	a	b	a	a	b	a	a	a	b	b	b	a	a	a	a	a	a	a	a	a	a	a	a	b
SNP2577	3H	581095000	116.219	a	a	b	a	a	b	a	a	b	a	a	a	a	a	a	a	a	b	a	a	a	b	a	b	a	a	b	a	a	a	b	b	b	a	a	a	a	a	a	a	a	a	a	a	a	b
SNP2578	3H	581280000	116.256	a	a	b	a	a	b	a	a	b	a	a	a	a	a	a	a	a	b	a	a	a	a	a	b	a	a	b	a	a	a	b	b	b	a	a	a	a	a	a	a	a	a	a	a	a	b
SNP2579	3H	581280000	116.256	a	a	b	a	a	b	a	a	b	a	a	a	a	a	a	a	a	b	a	a	a	a	a	b	a	a	b	a	a	a	b	b	b	a	a	a	a	a	a	a	a	a	a	a	a	b
SNP2580	3H	581410000	116.282	a	a	b	a	a	b	a	a	b	a	a	a	a	a	a	a	a	b	a	a	a	a	a	b	a	a	b	a	a	a	b	b	b	a	a	a	a	a	a	a	a	a	a	a	a	b
SNP2581	3H	581410000	116.282	a	a	b	a	a	b	a	a	b	a	a	a	a	a	a	a	a	b	a	a	a	a	a	b	a	a	b	a	a	a	b	b	b	a	a	a	a	a	a	a	a	a	a	a	a	b
SNP2582	3H	584240000	116.848	a	a	b	a	a	b	a	a	b	a	a	a	a	a	a	a	a	b	a	a	a	a	a	b	a	a	b	a	a	a	b	b	b	a	a	a	a	a	a	a	a	a	a	a	a	b
SNP2583	3H	584240000	116.848	a	a	b	a	a	b	a	a	b	a	a	a	a	a	a	a	a	b	a	a	a	a	a	b	a	a	b	a	a	a	b	b	b	a	a	a	a	a	a	a	a	a	a	a	a	b
SNP2584	3H	584405000	116.881	a	a	b	a	a	b	a	a	b	a	a	a	a	a	a	a	a	b	a	a	a	a	a	b	a	a	b	a	a	a	b	b	b	a	a	a	a	a	a	a	a	a	a	a	a	b
SNP2585	3H	584405000	116.881	a	a	b	a	a	b	a	a	b	a	a	a	a	a	a	a	a	b	a	a	a	a	a	b	a	a	b	a	a	a	b	b	b	a	a	a	a	a	a	a	a	a	a	a	a	b
SNP2586	3H	587015000	117.403	a	a	b	a	a	b	a	a	b	a	b	a	a	a	a	a	a	b	a	a	a	a	a	b	a	a	b	a	a	a	b	b	b	a	a	a	a	a	a	a	a	a	a	a	a	b
SNP2587	3H	589935000	117.987	a	a	b	a	a	b	a	a	b	a	a	a	a	-	a	a	a	b	a	a	a	a	a	b	a	a	b	a	a	-	b	b	b	a	a	a	a	a	a	a	a	a	a	a	a	b
SNP2588	3H	589935000	117.987	a	a	b	a	a	b	a	a	b	a	a	a	a	-	a	a	a	b	a	a	a	a	a	b	a	a	b	a	a	-	b	b	b	a	a	a	a	a	a	a	a	a	a	a	a	b
SNP2589	3H	589935000	117.987	a	a	b	a	a	b	a	a	b	a	a	a	a	a	a	a	a	b	a	a	a	a	a	b	a	a	b	a	a	a	b	b	b	a	a	a	a	a	a	a	a	a	a	a	a	b
SNP2590	3H	589935000	117.987	a	a	b	a	a	b	a	a	b	a	a	a	a	a	a	a	a	b	a	a	a	a	a	b	a	a	b	a	a	a	b	b	b	a	a	a	a	a	a	a	a	a	a	a	a	b
SNP2591	3H	590915000	118.183	a	a	b	a	a	b	a	a	b	a	a	b	a	a	a	a	a	b	a	a	a	a	a	b	a	a	b	a	a	a	b	b	b	a	a	a	b	a	a	a	a	a	a	a	a	b
SNP2592	3H	590915000	118.183	a	a	b	a	a	b	a	a	b	a	a	b	a	a	a	a	a	b	a	a	a	a	a	b	a	a	b	a	a	a	b	b	b	a	a	a	b	a	a	a	a	a	a	a	a	b
SNP2593	3H	593085000	118.617	a	a	b	a	a	b	a	a	b	a	a	b	a	a	a	a	-	b	a	a	a	a	a	b	a	a	b	a	a	a	b	b	b	a	a	a	b	a	a	a	a	a	a	a	a	b
SNP2594	3H	593085000	118.617	a	a	b	a	a	b	a	a	b	a	a	b	a	a	a	a	-	b	a	a	a	a	a	b	a	a	b	a	a	a	b	b	b	a	a	a	b	a	a	a	a	a	a	a	a	b
SNP2595	3H	593290000	118.658	a	a	b	a	a	b	a	a	b	a	a	b	a	a	a	a	a	b	a	a	a	a	a	b	a	a	b	a	a	a	b	b	b	a	a	a	b	a	a	a	a	a	a	a	a	a
SNP2596	3H	593290000	118.658	a	a	b	a	a	b	a	a	b	a	a	b	a	a	a	a	a	b	a	a	a	a	a	b	a	a	b	a	a	a	b	b	b	a	a	a	b	a	a	a	a	a	a	a	a	a
SNP2597	3H	593565000	118.713	a	a	b	a	a	b	a	a	b	a	a	b	a	a	a	a	a	b	a	a	a	a	a	b	a	a	b	a	a	a	b	b	b	a	a	a	b	a	a	a	a	a	a	a	a	a
SNP2598	3H	593565000	118.713	a	a	b	a	a	b	b	a	b	a	a	b	a	a	a	a	a	b	a	a	a	a	a	b	a	a	b	a	a	a	b	b	b	a	b	a	b	a	a	a	a	a	a	a	a	a
SNP2599	3H	594145000	118.829	a	a	b	a	a	b	a	a	b	a	a	b	a	a	a	a	a	b	a	a	a	a	a	b	a	a	b	a	a	a	b	b	b	a	a	a	b	a	a	a	a	a	a	a	a	a
SNP2600	3H	594740000	118.948	a	a	b	a	a	b	a	a	b	a	a	b	a	a	a	a	a	b	a	a	a	a	a	b	a	a	b	a	a	a	b	b	b	a	a	a	b	a	a	a	b	a	a	a	a	a
SNP2601	3H	596520000	119.304	a	a	b	a	a	b	a	a	b	a	a	b	a	a	a	a	a	b	a	a	a	a	a	b	a	a	b	a	a	a	b	b	b	a	a	a	b	a	a	a	a	a	a	a	a	a
SNP2602	3H	596520000	119.304	a	a	b	a	a	b	a	a	b	a	a	b	a	a	a	a	a	b	a	a	a	a	a	b	a	a	b	a	a	a	b	b	b	a	a	a	b	a	a	a	b	a	a	a	a	a
SNP2603	3H	596600000	119.32	a	a	b	a	a	b	a	a	b	a	a	b	a	a	a	a	-	b	a	a	a	a	a	b	a	a	b	a	a	a	b	b	b	a	a	a	b	a	a	a	a	a	a	a	a	a
SNP2604	3H	596600000	119.32	a	a	b	a	a	b	a	a	b	a	a	b	a	a	a	a	-	b	a	a	a	a	a	b	a	a	b	a	a	a	b	b	b	a	a	a	b	a	a	a	b	a	a	a	a	a
SNP2605	3H	596910000	119.382	a	a	b	a	a	b	a	a	b	a	a	b	a	a	a	a	a	b	a	a	a	a	a	b	a	a	b	a	a	a	b	b	b	a	a	a	b	a	a	a	b	a	a	a	a	a
SNP2606	3H	596940000	119.388	a	a	b	a	a	b	a	a	b	a	a	b	a	a	a	a	a	b	a	a	a	a	a	b	a	a	b	a	a	a	b	b	b	a	a	a	b	a	a	a	a	a	a	a	a	a
SNP2607	3H	596940000	119.388	a	a	b	a	a	b	a	a	b	a	a	b	a	a	a	a	a	b	a	a	a	a	a	b	a	a	b	a	a	a	b	b	b	a	a	a	b	a	a	a	b	a	a	a	a	a
SNP2608	3H	597055000	119.411	a	a	b	a	a	b	a	a	b	a	a	b	a	a	a	a	a	b	a	a	a	a	a	b	a	a	b	a	a	a	b	b	b	a	a	a	b	a	a	a	b	a	a	a	a	a
SNP2609	3H	597865000	119.573	a	a	b	a	a	b	a	a	b	a	a	b	a	a	a	a	a	b	a	a	a	a	a	b	a	a	b	a	a	a	b	b	b	a	a	a	b	a	a	a	b	a	a	a	a	a
SNP2610	3H	599125000	119.825	a	a	b	a	a	b	a	a	b	a	a	b	a	a	a	a	a	b	a	a	a	a	a	b	a	a	b	a	a	a	b	b	b	a	a	a	b	a	a	a	b	a	a	a	a	a
SNP2611	3H	599125000	119.825	a	a	b	a	a	b	a	a	b	a	a	b	a	a	a	a	a	b	a	a	a	a	a	b	a	a	b	a	a	a	b	b	b	a	a	a	b	a	a	a	b	a	a	a	a	a
SNP2612	3H	599360000	119.872	a	a	b	a	a	b	a	a	b	a	a	b	b	a	a	a	a	b	a	a	a	a	a	a	a	a	b	a	a	a	b	b	b	a	a	a	b	a	a	a	b	a	a	a	a	a
SNP2613	3H	599410000	119.882	a	a	b	a	a	b	a	a	b	a	a	b	a	a	a	a	a	b	a	a	a	a	a	a	a	a	b	a	a	a	b	b	b	a	a	a	b	a	a	a	a	a	a	a	a	a
SNP2614	3H	599410000	119.882	a	a	b	a	a	b	a	a	b	a	a	b	a	a	a	a	a	b	a	a	a	a	a	a	a	a	b	a	a	a	b	b	b	a	a	a	b	a	a	a	b	a	a	a	a	a
SNP2615	3H	599890000	119.978	a	a	b	a	a	b	a	a	b	a	a	b	a	a	a	a	a	b	a	a	a	a	a	a	a	a	b	a	a	a	b	b	b	a	a	a	b	a	a	a	a	a	a	a	a	a
SNP2616	3H	599890000	119.978	a	a	b	a	a	b	a	a	b	a	a	b	a	a	a	a	a	b	a	a	a	a	a	a	a	a	b	a	a	a	b	b	b	a	a	a	b	a	a	a	b	a	a	a	a	a
SNP2617	3H	600000000	120	a	a	b	a	a	b	a	a	b	a	a	b	a	a	a	a	a	b	a	a	a	a	a	a	-	a	b	a	a	a	b	b	b	a	a	a	b	a	a	a	a	a	a	a	a	a
SNP2618	3H	600000000	120	a	a	b	a	a	b	a	a	b	a	a	b	a	a	a	a	a	b	a	a	a	a	a	a	-	a	b	a	a	a	b	b	b	a	a	a	b	a	a	a	b	a	a	a	a	a
SNP2619	3H	600020000	120.004	a	a	b	a	a	b	a	a	b	a	a	b	a	a	a	a	a	b	a	a	a	a	a	a	a	a	b	a	a	a	b	b	b	a	a	b	b	a	a	a	b	a	a	a	a	a
SNP2620	3H	600760000	120.152	a	a	b	a	a	b	a	a	b	a	a	b	a	a	a	a	a	b	a	a	a	a	a	a	-	a	b	a	a	a	b	-	b	a	a	b	b	a	a	a	b	a	a	a	a	a
SNP2621	3H	601025000	120.205	a	a	b	a	a	b	a	a	b	a	a	b	a	a	a	a	a	b	a	a	a	a	a	a	a	a	b	a	a	a	b	b	b	a	a	b	b	a	a	a	b	a	a	a	a	a
SNP2622	3H	603625000	120.725	a	a	b	a	a	b	a	a	b	a	a	b	a	a	a	a	a	b	a	a	a	a	a	a	a	a	b	a	a	a	b	b	b	a	a	b	b	a	a	a	a	a	a	a	a	a
SNP2623	3H	603625000	120.725	a	a	b	a	a	b	a	a	b	a	a	b	a	a	a	a	a	b	a	a	a	a	a	a	a	a	b	a	a	a	b	b	b	a	a	b	b	a	a	a	b	a	a	a	a	a
SNP2624	3H	603625000	120.725	a	a	b	a	a	b	a	a	b	a	a	b	a	a	a	a	a	b	a	a	a	a	a	a	a	a	b	a	a	a	b	b	b	a	a	b	b	a	a	a	b	a	a	a	a	a
SNP2625	3H	603825000	120.765	a	a	b	a	a	b	a	a	b	a	a	b	a	a	a	a	a	b	a	a	a	a	a	a	a	a	b	a	a	a	b	b	b	a	a	b	b	a	a	a	b	a	a	a	a	a
SNP2626	3H	604285000	120.857	a	a	b	a	a	b	a	a	b	a	a	b	a	a	a	a	a	-	a	a	a	a	a	a	a	a	b	a	a	a	b	b	b	a	a	b	b	a	a	a	a	a	a	a	a	a
SNP2627	3H	604285000	120.857	a	a	b	a	a	b	a	a	b	a	a	b	a	a	a	a	a	-	a	a	a	a	a	a	a	a	b	a	a	a	b	b	b	a	a	b	b	a	a	a	b	a	a	a	a	a
SNP2628	3H	604285000	120.857	a	a	b	a	a	b	a	a	b	a	a	b	a	a	a	a	a	b	a	a	a	a	a	a	a	a	b	a	a	a	b	b	b	a	a	b	b	a	a	a	a	a	a	a	a	a
SNP2629	3H	604285000	120.857	a	a	b	a	a	b	a	a	b	a	a	b	a	a	a	a	a	b	a	a	a	a	a	a	a	a	b	a	a	a	b	b	b	a	a	b	b	a	a	a	b	a	a	a	a	a
SNP2630	3H	604500000	120.9	a	a	b	a	a	b	a	a	b	a	a	b	a	a	a	a	a	b	a	a	a	a	a	a	a	a	b	a	a	a	b	b	b	a	a	b	b	a	a	a	a	a	a	a	a	a
SNP2631	3H	604500000	120.9	a	a	b	a	a	b	a	a	b	a	a	b	a	a	a	a	a	b	a	a	a	a	a	a	a	a	b	a	a	a	b	b	b	a	a	b	b	a	a	a	b	a	a	a	a	a
SNP2632	3H	604615000	120.923	a	a	b	a	a	b	a	a	b	a	a	b	a	a	a	a	a	b	a	a	a	a	a	a	a	a	b	a	a	a	b	b	b	a	a	b	b	a	a	a	a	a	a	a	a	a
SNP2633	3H	604615000	120.923	a	a	b	a	a	b	a	a	b	a	a	b	a	a	a	a	a	b	a	a	a	a	a	a	a	a	b	a	a	a	b	b	b	a	a	b	b	a	a	a	b	a	a	b	a	a
SNP2634	3H	606585000	121.317	a	a	b	a	a	b	a	a	b	a	a	b	a	b	a	a	a	b	a	a	a	a	a	a	a	a	b	a	a	a	b	b	b	a	a	b	b	a	a	a	a	a	a	a	a	a
SNP2635	3H	606585000	121.317	a	a	b	a	a	b	a	a	b	a	a	b	a	b	a	a	a	b	a	a	b	a	a	a	a	a	b	a	a	a	b	b	b	a	a	b	b	a	a	a	b	a	a	a	a	a
SNP2636	3H	607250000	121.45	a	a	b	a	a	b	a	a	b	a	a	b	a	b	a	a	a	b	a	a	a	a	a	a	a	a	b	a	a	-	b	b	b	a	a	-	b	a	a	a	a	a	a	a	a	a
SNP2637	3H	607250000	121.45	a	a	b	a	a	b	a	a	b	a	a	b	a	b	a	a	a	b	a	a	a	a	a	a	a	a	b	a	a	-	b	b	b	a	a	-	b	a	a	a	b	a	a	a	a	a
SNP2638	3H	607570000	121.514	a	a	b	a	a	b	a	a	b	a	a	b	a	b	a	a	a	b	a	a	a	a	a	-	a	a	b	a	a	a	b	b	b	a	a	b	b	a	-	a	a	a	a	a	a	a
SNP2639	3H	607570000	121.514	a	a	b	a	a	b	a	a	b	a	a	b	a	b	a	a	a	b	a	a	a	a	a	-	a	a	b	a	a	a	b	b	b	a	a	b	b	a	-	a	b	a	a	a	a	a
SNP2640	3H	608180000	121.636	a	a	b	a	a	b	a	a	b	a	a	b	a	b	a	a	a	b	a	a	a	a	a	a	a	a	b	a	a	a	b	b	b	a	a	b	b	a	a	a	a	a	a	a	a	-
SNP2641	3H	608180000	121.636	a	a	b	a	a	b	a	a	b	a	a	b	a	b	a	a	a	b	a	a	a	a	a	a	a	a	b	a	a	a	b	b	b	a	a	b	b	a	a	a	b	a	a	a	a	-
SNP2642	3H	608255000	121.651	a	a	b	a	a	b	a	a	b	a	a	b	a	b	a	a	a	b	a	a	a	a	a	a	a	a	b	a	a	a	b	b	b	a	a	b	b	a	a	a	a	a	a	a	a	a
SNP2643	3H	608255000	121.651	a	a	b	a	a	b	a	a	b	a	a	b	a	b	a	a	a	b	a	a	a	a	a	a	a	a	b	a	a	a	b	b	b	a	a	b	b	a	a	a	b	a	a	a	a	a
SNP2644	3H	608265000	121.653	a	a	b	a	a	b	a	a	b	a	a	b	a	b	a	a	a	b	a	a	a	a	a	-	a	a	b	a	a	a	b	b	b	a	a	b	b	a	a	a	a	a	a	a	a	a
SNP2645	3H	608265000	121.653	a	a	b	a	a	b	a	a	b	a	a	b	a	b	a	a	a	b	a	a	a	a	a	-	a	a	b	a	a	a	b	b	b	a	a	b	b	a	a	a	b	a	a	a	a	a
SNP2646	3H	608265000	121.653	a	a	b	a	a	b	a	a	b	a	a	b	a	b	a	a	a	b	a	a	a	a	a	a	a	a	b	a	a	a	b	b	b	a	a	b	b	a	a	a	a	a	a	a	a	a
SNP2647	3H	608265000	121.653	a	a	b	a	a	b	a	a	b	a	a	b	a	b	a	a	a	b	a	a	a	a	a	a	a	a	b	a	a	a	b	b	b	a	a	b	b	a	a	a	b	a	a	a	a	a
SNP2648	3H	608450000	121.69	a	a	b	a	a	b	a	a	b	a	a	b	b	b	a	a	-	b	a	a	a	a	a	a	a	a	b	a	a	a	b	b	b	a	a	b	b	a	a	a	b	a	a	a	a	a
SNP2649	3H	608450000	121.69	a	a	b	a	a	b	a	a	b	a	a	b	b	b	a	a	a	b	a	a	a	a	a	a	a	a	b	a	a	a	b	b	b	a	a	b	b	a	a	a	a	a	a	a	a	a
SNP2650	3H	608450000	121.69	a	a	b	a	a	b	a	a	b	a	a	b	b	b	a	a	a	b	a	a	a	a	a	a	a	a	b	a	a	a	b	b	b	a	a	b	b	a	a	a	b	a	a	a	a	a
SNP2651	3H	608595000	121.719	a	a	b	a	a	b	a	a	b	a	a	b	b	b	a	a	a	b	a	a	a	a	a	a	a	a	b	a	a	a	b	b	b	a	a	b	b	a	a	a	a	a	a	a	a	a
SNP2652	3H	608595000	121.719	a	a	b	a	a	b	a	a	b	a	a	b	b	b	a	a	a	b	a	a	a	a	a	a	a	a	b	a	a	a	b	b	b	a	a	b	b	a	a	a	b	a	a	a	a	a
SNP2653	3H	608640000	121.728	a	a	b	a	a	b	a	a	b	a	a	b	b	b	a	a	a	b	a	a	a	a	a	a	a	a	b	a	a	a	b	-	b	a	a	b	b	a	a	a	a	a	a	a	a	a
SNP2654	3H	608640000	121.728	a	a	b	a	a	b	a	a	b	a	a	b	b	b	a	a	a	b	a	a	a	a	a	a	a	a	b	a	a	a	b	-	b	a	a	b	b	a	a	a	b	a	a	a	a	a
SNP2655	3H	609690000	121.938	a	a	b	a	a	b	a	a	b	a	a	b	b	b	a	a	-	b	a	a	a	a	a	a	a	a	b	a	a	a	b	b	b	a	a	b	b	a	a	a	a	a	a	a	a	a
SNP2656	3H	609690000	121.938	a	a	b	a	a	b	a	a	b	a	a	b	b	b	a	a	-	b	a	a	a	a	a	a	a	a	b	a	a	a	b	b	b	a	a	b	b	a	a	a	b	a	a	a	a	a
SNP2657	3H	609695000	121.939	a	a	b	a	a	b	a	a	b	a	a	b	b	b	a	a	a	b	-	a	a	a	a	a	a	a	b	a	a	a	b	b	b	a	a	b	b	a	a	a	a	a	a	a	a	a
SNP2658	3H	609695000	121.939	a	a	b	a	a	b	a	a	b	a	a	b	b	b	a	a	a	b	-	a	a	a	a	a	a	a	b	a	a	a	b	b	b	a	a	b	b	a	a	a	b	a	a	a	a	a
SNP2659	3H	610150000	122.03	a	a	b	a	a	b	a	a	b	a	a	b	b	b	a	a	a	b	a	a	a	a	a	a	a	a	b	a	a	a	b	b	b	a	a	b	b	a	a	a	b	a	a	a	a	a
SNP2660	3H	610150000	122.03	a	a	b	a	a	b	a	a	b	a	a	b	b	b	a	a	-	b	a	a	a	a	a	a	a	a	b	a	a	a	b	b	b	a	a	b	-	a	a	a	a	-	a	a	a	a
SNP2661	3H	610150000	122.03	a	a	b	a	a	b	a	a	b	a	a	b	b	b	a	a	-	b	a	a	a	b	a	a	a	a	b	b	a	a	b	b	b	a	a	b	-	a	a	a	b	-	a	a	a	a
SNP2662	3H	610835000	122.167	a	a	b	a	a	b	a	a	b	a	a	b	b	a	a	a	a	b	a	a	a	a	a	a	a	a	b	a	a	a	b	b	b	a	a	b	b	a	a	a	a	a	a	a	a	a
SNP2663	3H	610835000	122.167	a	a	b	a	a	b	a	a	b	a	a	b	b	b	a	a	a	b	a	a	a	a	a	a	a	a	b	a	a	a	b	b	b	a	a	b	b	a	a	a	b	a	a	a	a	a
SNP2664	3H	611445000	122.289	a	a	b	a	a	b	a	a	b	a	a	b	b	b	a	a	a	b	a	a	a	a	a	a	a	a	b	a	a	a	b	b	b	a	a	b	b	a	a	a	a	a	a	a	a	a
SNP2665	3H	611445000	122.289	a	a	b	a	a	b	a	a	b	a	a	b	b	b	a	a	a	b	a	a	a	a	a	a	a	a	b	a	a	a	b	b	b	a	a	b	b	a	a	a	b	a	a	a	a	a
SNP2666	3H	611455000	122.291	a	a	b	a	a	b	a	a	b	a	a	b	b	b	a	a	-	b	a	a	a	a	a	a	a	a	b	a	a	a	b	b	b	a	a	b	b	a	a	a	a	a	a	a	a	a
SNP2667	3H	611455000	122.291	a	a	b	a	a	b	a	a	b	a	a	b	b	b	a	a	-	b	a	a	a	a	a	a	a	a	b	a	a	a	b	b	b	a	a	b	b	a	a	a	b	a	a	a	a	a
SNP2668	3H	611555000	122.311	a	a	b	a	a	b	a	a	b	a	a	b	b	b	a	a	a	b	a	a	a	a	a	a	a	a	b	a	a	a	b	b	b	a	a	b	b	a	a	a	a	a	a	a	a	a
SNP2669	3H	611555000	122.311	a	a	b	a	a	b	a	a	b	a	a	b	b	b	a	a	a	b	a	a	a	a	a	a	a	a	b	a	a	a	b	b	b	a	a	b	b	a	a	a	b	a	a	a	a	a
SNP2670	3H	611635000	122.327	a	a	b	a	a	b	a	a	b	a	a	b	b	b	a	a	a	b	a	a	a	a	a	a	a	a	b	a	a	a	b	b	b	a	a	b	b	a	a	a	b	a	a	b	a	a
SNP2671	3H	612010000	122.402	a	a	b	a	a	b	a	a	b	b	a	b	b	b	a	a	a	b	a	a	a	a	a	a	a	a	b	a	a	a	b	b	b	a	a	b	b	a	a	a	b	a	a	a	a	a
SNP2672	3H	612010000	122.402	a	a	b	a	a	b	a	a	b	b	a	b	b	b	a	a	a	b	a	a	a	a	a	a	a	a	b	a	a	a	b	b	b	a	a	b	b	a	a	a	b	a	a	a	a	a
SNP2673	3H	612650000	122.53	a	a	b	a	a	a	a	a	b	b	a	b	b	b	a	a	a	b	a	a	a	a	a	-	a	a	b	-	a	a	b	b	b	a	a	b	b	a	a	a	b	a	a	a	a	a
SNP2674	3H	612650000	122.53	a	a	b	a	a	b	a	a	b	b	a	b	b	b	a	a	a	b	a	a	a	a	a	-	a	a	b	-	a	a	b	b	b	a	a	b	b	a	a	a	b	a	a	a	a	a
SNP2675	3H	613180000	122.636	a	a	b	a	a	b	a	a	b	b	a	b	b	b	a	a	a	b	a	a	a	a	a	a	a	a	b	a	a	a	b	b	b	a	a	b	b	a	a	a	b	a	a	a	a	a
SNP2676	3H	613865000	122.773	b	a	b	a	a	b	a	a	b	b	a	b	b	b	a	a	a	b	a	a	a	a	a	a	a	a	b	a	a	a	b	b	b	a	a	b	b	a	a	a	a	a	a	a	a	a
SNP2677	3H	613865000	122.773	b	a	b	a	a	b	a	a	b	b	a	b	b	b	a	a	a	b	a	a	a	a	a	a	a	a	b	a	a	a	b	b	b	a	a	b	b	a	a	a	b	a	a	a	a	a
SNP2678	3H	613900000	122.78	b	a	b	a	a	b	a	a	b	b	a	b	b	b	a	a	a	b	a	a	a	a	a	a	a	a	b	a	a	a	b	b	b	a	a	b	b	a	a	a	a	a	a	a	a	a
SNP2679	3H	613900000	122.78	b	a	b	a	a	b	a	a	b	b	a	b	b	b	a	a	a	b	a	a	a	b	a	a	a	a	b	a	a	a	b	b	b	a	a	b	b	a	a	a	b	a	a	a	a	a
SNP2680	3H	616205000	123.241	b	a	b	a	a	b	a	a	b	b	a	b	b	b	a	a	a	b	a	a	a	a	a	a	-	a	b	a	a	a	b	b	b	a	a	b	b	a	a	a	a	a	a	a	a	a
SNP2681	3H	616205000	123.241	b	a	b	a	a	b	a	a	b	b	a	b	b	b	a	a	a	b	a	a	a	a	a	a	-	a	b	a	a	a	b	b	b	a	a	b	b	a	a	a	b	a	a	a	a	a
SNP2682	3H	616315000	123.263	b	a	b	a	a	b	a	a	b	b	a	b	b	b	a	a	-	b	-	a	a	a	a	a	-	a	b	a	a	a	b	b	b	a	a	b	b	a	a	a	a	a	a	a	a	a
SNP2683	3H	616315000	123.263	b	a	b	a	a	b	a	a	b	b	a	b	b	b	a	a	-	b	-	a	a	a	a	a	-	a	b	a	a	a	b	b	b	a	a	b	b	a	a	a	b	a	a	a	a	a
SNP2684	3H	616735000	123.347	b	a	b	a	a	b	a	a	b	b	a	b	b	b	a	a	a	b	a	a	a	a	a	a	a	a	b	a	a	a	b	-	-	a	a	b	b	a	a	a	a	a	a	-	a	a
SNP2685	3H	616735000	123.347	b	a	b	a	a	b	a	a	b	b	a	b	b	b	a	a	a	b	a	a	a	a	a	a	a	a	b	a	a	a	b	-	-	a	a	b	b	a	a	a	b	a	a	-	a	a
SNP2686	3H	617375000	123.475	b	a	b	a	a	b	a	a	b	b	a	b	b	b	a	a	a	b	a	a	a	a	a	a	a	a	b	a	a	a	b	b	b	a	a	b	b	a	a	a	a	a	a	a	a	a
SNP2687	3H	617375000	123.475	b	a	b	a	a	b	a	a	b	b	a	b	b	b	a	a	a	b	a	a	a	a	a	a	a	a	b	a	a	a	b	b	b	a	a	b	b	a	a	a	b	a	a	a	a	a
SNP2688	3H	619165000	123.833	b	a	b	a	a	b	a	a	b	b	b	b	a	b	a	a	a	b	a	a	a	a	a	a	b	a	b	a	a	a	b	b	b	a	a	b	b	a	a	a	a	a	a	a	a	a
SNP2689	3H	619165000	123.833	b	a	b	a	a	b	a	a	b	b	b	b	b	b	a	a	a	b	a	a	a	a	a	a	b	a	b	a	a	a	b	b	b	a	a	b	b	a	a	a	b	a	a	a	a	a
SNP2690	3H	619165000	123.833	b	a	b	a	a	b	a	a	b	b	b	b	b	b	a	a	a	b	a	a	a	a	a	a	b	a	b	a	a	a	b	b	b	a	a	b	b	a	a	a	b	a	a	a	a	a
SNP2691	3H	619645000	123.929	b	a	b	a	a	b	a	a	b	b	b	b	b	b	a	a	a	b	-	a	a	a	a	a	b	a	b	a	a	a	b	b	b	a	a	b	b	a	a	a	b	a	a	b	a	a
SNP2692	3H	620460000	124.092	b	a	b	a	a	b	a	a	b	b	b	b	b	b	a	a	a	b	a	a	a	a	a	a	b	a	b	a	a	a	b	b	b	a	a	b	b	a	a	a	a	a	a	a	a	a
SNP2693	3H	620460000	124.092	b	a	b	a	a	b	a	a	b	b	b	b	b	b	a	a	a	b	a	a	a	a	a	a	b	a	b	a	a	a	b	b	b	a	a	b	b	a	a	a	b	a	a	a	a	a
SNP2694	3H	621900000	124.38	b	a	b	a	a	b	b	a	b	b	b	b	b	b	a	a	a	b	a	a	a	a	a	a	b	a	b	b	a	a	b	b	b	a	a	b	b	a	a	a	b	b	a	a	a	a
SNP2695	3H	621900000	124.38	b	a	b	a	a	b	b	a	b	b	b	b	b	b	a	a	a	b	a	a	a	a	a	-	b	a	b	-	a	a	b	b	b	a	a	b	b	a	a	-	b	b	a	a	a	a
SNP2696	3H	622190000	124.438	b	a	b	a	a	b	b	a	b	b	b	b	b	b	a	a	a	b	a	a	a	a	a	a	b	a	b	b	a	a	b	b	b	a	a	b	b	a	a	a	a	b	a	a	a	a
SNP2697	3H	622190000	124.438	b	a	b	a	a	b	b	a	b	b	b	b	b	b	a	a	a	b	a	a	a	a	a	a	b	a	b	b	a	a	b	b	b	a	a	b	b	a	a	a	b	b	a	a	a	a
SNP2698	3H	622980000	124.596	b	a	b	a	a	b	b	a	b	b	b	b	b	b	a	a	a	b	a	a	a	a	a	a	b	a	b	b	a	a	b	b	b	a	a	b	b	a	a	a	b	b	a	a	a	a
SNP2699	3H	623130000	124.626	b	a	b	a	a	b	b	a	b	b	b	b	b	b	a	a	a	b	a	a	a	a	a	a	b	a	b	b	a	a	b	b	b	a	a	b	b	a	a	a	b	b	a	a	a	a
SNP2700	3H	623150000	124.63	b	a	b	a	a	b	b	a	b	b	b	b	b	b	a	a	a	b	a	a	a	a	a	a	b	a	b	b	a	a	b	b	b	a	a	b	b	a	a	a	b	b	a	-	a	a
SNP2701	3H	623370000	124.674	b	a	b	a	a	b	b	a	b	b	b	b	b	b	a	a	a	b	a	a	a	a	a	a	b	a	b	b	a	a	b	b	b	a	a	b	b	a	a	a	b	b	a	a	a	a
SNP2702	3H	624130000	124.826	b	a	b	a	a	b	b	a	b	b	b	b	b	b	a	a	a	b	a	a	a	a	a	a	b	a	b	b	a	a	b	b	b	a	a	b	b	a	a	a	a	b	a	a	a	a
SNP2703	3H	624130000	124.826	b	a	b	a	a	b	b	a	b	b	b	b	b	b	a	a	a	b	a	a	a	a	a	a	b	a	b	b	a	a	b	b	b	a	a	b	b	a	a	a	b	b	a	a	a	a
SNP2704	3H	625310000	125.062	b	a	b	a	a	b	b	a	b	b	b	b	b	b	a	a	a	b	a	a	a	a	a	a	b	a	b	b	a	a	b	b	b	a	a	b	b	a	a	a	b	b	a	a	a	a
SNP2705	3H	627875000	125.575	b	a	b	a	a	b	b	a	b	b	b	b	b	b	a	a	a	b	a	a	a	a	a	a	b	a	b	b	a	a	b	b	b	a	a	b	b	b	b	a	b	b	a	a	a	a
SNP2706	3H	628760000	125.752	b	a	b	a	a	b	b	a	b	b	b	b	b	b	a	a	a	b	a	a	a	a	a	a	b	a	b	b	a	a	b	b	b	a	a	b	b	b	a	a	a	b	a	a	a	a
SNP2707	3H	628760000	125.752	b	a	b	a	a	b	b	a	b	b	b	b	b	b	a	a	a	b	a	a	a	a	a	a	b	a	b	b	a	a	b	b	b	a	a	b	b	b	a	a	b	b	a	a	a	a
SNP2708	3H	628760000	125.752	b	a	b	a	a	b	b	a	b	b	b	b	b	b	a	a	a	b	a	a	a	a	a	a	b	a	b	b	a	a	b	b	b	a	a	b	b	b	a	a	a	b	a	a	a	a
SNP2709	3H	628760000	125.752	b	a	b	a	a	b	b	a	b	b	b	b	b	b	a	a	a	b	a	a	a	a	a	a	b	a	b	b	a	a	b	b	b	a	a	b	b	b	a	a	b	b	a	a	a	a
SNP2710	3H	628760000	125.752	b	a	b	a	a	b	b	a	b	b	b	b	b	b	a	a	a	b	a	a	a	a	a	a	b	a	b	b	a	a	b	b	b	a	a	b	b	b	a	a	b	b	a	a	a	a
SNP2711	3H	628760000	125.752	b	a	b	a	a	b	b	a	b	b	b	b	b	b	a	a	a	b	a	a	a	a	a	a	b	a	b	b	a	a	b	b	b	a	a	b	b	b	a	a	b	b	a	a	a	a
SNP2712	3H	629145000	125.829	b	a	b	a	a	b	b	a	b	b	b	b	b	b	a	a	a	b	a	a	a	a	a	a	b	a	b	b	a	-	b	b	b	a	a	b	b	b	a	a	b	b	a	a	a	a
SNP2713	3H	629445000	125.889	b	a	b	a	a	b	b	a	b	b	b	b	b	b	a	a	a	b	a	a	a	a	a	a	b	a	b	b	a	a	b	b	b	a	a	b	b	b	a	a	a	b	a	a	a	a
SNP2714	3H	629445000	125.889	b	a	b	a	a	b	b	a	b	b	b	b	b	b	a	a	a	b	a	a	a	a	a	a	b	a	b	b	a	a	b	b	b	a	a	b	b	b	a	a	b	b	a	a	a	a
SNP2715	3H	629450000	125.89	b	a	b	a	a	b	b	a	b	b	b	b	b	b	a	a	a	b	a	a	a	a	a	a	b	a	-	b	a	a	b	b	b	a	a	b	b	b	a	a	a	b	a	a	a	a
SNP2716	3H	629450000	125.89	b	a	b	a	a	b	b	a	b	b	b	b	b	b	a	a	a	b	a	a	a	a	a	a	b	a	-	b	a	a	b	b	b	a	a	b	b	b	a	a	a	b	a	a	a	a
SNP2717	3H	630105000	126.021	b	a	b	a	a	b	b	a	b	b	b	b	b	b	a	a	a	b	a	a	a	a	a	a	b	a	b	b	a	a	b	b	b	a	a	b	b	b	a	a	a	b	a	a	a	a
SNP2718	3H	630105000	126.021	b	a	b	a	a	b	b	a	b	b	b	b	b	b	a	a	a	b	a	a	a	a	a	a	b	a	b	b	a	a	b	b	b	a	a	b	b	b	a	a	b	b	a	a	a	a
SNP2719	3H	630480000	126.096	b	a	b	a	a	b	b	a	b	b	b	b	b	b	a	a	a	b	a	a	a	a	a	a	b	a	b	b	a	a	b	b	b	a	a	b	b	b	a	a	b	b	a	a	a	a
SNP2720	3H	631680000	126.336	b	a	b	a	a	b	b	a	b	b	b	b	b	b	a	a	a	b	a	a	a	a	a	a	b	a	b	b	a	a	b	b	b	a	a	b	b	b	a	a	a	b	a	a	a	a
SNP2721	3H	631680000	126.336	b	a	b	a	a	b	b	a	b	b	b	b	b	b	a	a	a	b	a	a	a	a	a	a	b	a	b	b	a	a	b	b	b	a	a	b	b	b	a	a	b	b	a	a	a	a
SNP2722	3H	631680000	126.336	b	a	b	a	a	b	b	a	b	b	b	b	b	b	a	a	a	b	a	a	a	a	a	-	b	a	b	b	a	a	b	b	b	a	a	b	b	b	a	a	a	b	a	a	a	a
SNP2723	3H	631680000	126.336	b	a	b	a	a	b	b	a	b	b	b	b	b	b	a	a	a	b	a	a	a	a	a	-	b	a	b	b	a	a	b	b	b	a	a	b	b	b	a	a	b	b	a	a	a	a
SNP2724	3H	631680000	126.336	b	a	b	a	a	b	b	a	b	b	b	b	b	b	a	a	-	b	a	a	a	a	a	a	b	a	b	b	a	a	b	b	b	a	a	b	b	b	a	a	a	b	a	a	a	a
SNP2725	3H	631680000	126.336	b	a	b	a	a	b	b	a	b	b	b	b	b	b	a	a	-	b	a	a	a	a	a	a	b	a	b	b	a	a	b	b	b	a	a	b	b	b	a	a	b	b	a	a	a	a
SNP2726	3H	631805000	126.361	b	a	b	a	a	b	b	a	b	b	b	b	b	b	a	a	a	b	a	a	a	a	a	a	b	a	b	b	a	a	b	b	b	a	a	b	b	b	a	a	b	b	a	a	a	a
SNP2727	3H	631995000	126.399	b	a	b	a	a	b	b	a	b	b	b	b	b	b	a	a	-	b	-	a	a	a	a	a	b	a	b	b	a	a	b	b	b	a	a	b	b	b	a	a	a	b	a	a	a	a
SNP2728	3H	631995000	126.399	b	a	b	a	a	b	b	a	b	b	b	b	b	b	a	a	-	b	-	a	a	a	a	a	b	a	b	b	a	a	b	b	b	a	a	b	b	b	a	a	b	b	a	a	a	a
SNP2729	3H	632240000	126.448	b	a	b	a	a	b	b	a	b	b	b	b	b	b	a	a	a	b	a	a	a	a	a	a	b	a	b	b	a	a	b	b	b	a	a	b	b	b	a	a	b	b	a	a	a	a
SNP2730	3H	633390000	126.678	b	a	b	a	a	b	b	a	b	b	b	b	b	b	a	a	a	b	a	a	a	a	a	-	b	a	b	b	a	a	b	b	b	a	a	b	b	b	a	a	a	b	a	a	a	a
SNP2731	3H	633390000	126.678	b	a	b	a	a	b	b	a	b	b	b	b	b	b	a	a	a	b	a	a	a	a	a	-	b	a	b	b	a	a	b	b	b	a	a	b	b	b	a	a	b	b	a	a	a	a
SNP2732	3H	633415000	126.683	b	a	b	a	a	b	b	a	b	a	b	a	b	b	a	a	a	b	a	a	a	a	a	a	b	a	b	b	a	a	b	b	b	a	a	b	b	b	a	a	a	b	a	a	a	a
SNP2733	3H	633415000	126.683	b	a	b	a	a	b	b	a	b	b	b	b	b	b	a	a	a	b	a	a	a	a	a	a	b	a	b	b	a	a	b	b	b	a	a	b	b	b	a	a	b	b	a	a	a	a
SNP2734	3H	633415000	126.683	b	a	b	a	a	b	b	a	b	b	b	b	b	b	a	a	a	b	a	a	a	a	a	a	b	a	b	b	a	a	b	b	b	a	a	b	b	b	a	a	b	b	a	a	a	a
SNP2735	3H	633600000	126.72	b	a	b	a	a	b	b	a	a	b	b	b	b	b	a	a	a	b	a	a	a	a	a	a	b	a	b	b	a	a	b	b	b	a	a	b	b	b	a	a	a	b	a	a	a	a
SNP2736	3H	633600000	126.72	b	a	b	a	a	b	b	a	b	b	b	b	b	b	a	a	a	b	a	a	a	a	a	a	b	a	b	b	a	a	b	b	b	a	a	b	b	b	a	a	b	b	a	a	a	a
SNP2737	3H	633980000	126.796	b	a	b	a	a	b	b	a	b	b	b	b	b	b	a	a	a	b	a	-	a	a	a	a	b	a	b	b	a	a	b	b	b	a	a	b	b	b	a	a	a	b	b	a	a	a
SNP2738	3H	633980000	126.796	b	a	b	a	a	b	b	a	b	b	b	b	b	b	a	a	a	b	a	-	a	a	a	a	b	a	b	b	a	a	b	b	b	a	a	b	b	b	a	a	a	b	b	a	a	a
SNP2739	3H	634190000	126.838	b	a	b	a	a	b	b	a	b	b	b	b	b	b	a	a	-	b	a	a	a	a	a	a	b	a	b	b	a	a	b	b	b	a	a	b	b	b	a	a	a	b	b	a	a	a
SNP2740	3H	634190000	126.838	b	a	b	a	a	b	b	a	b	b	b	b	b	b	a	a	-	b	a	a	a	a	a	a	b	a	b	b	a	a	b	b	b	a	a	b	b	b	a	a	b	b	b	a	a	a
SNP2741	3H	634365000	126.873	b	a	b	a	a	b	b	a	b	b	b	b	b	b	a	a	a	b	a	a	a	a	a	a	b	a	b	b	a	a	b	b	b	a	a	b	b	b	a	a	b	b	b	a	a	a
SNP2742	3H	634365000	126.873	b	a	b	a	a	b	b	a	b	b	b	b	b	b	a	a	a	b	a	a	a	a	a	a	b	a	b	b	a	a	b	b	b	a	a	-	b	b	a	a	a	b	b	a	a	a
SNP2743	3H	634365000	126.873	b	a	b	a	a	b	b	a	b	b	b	b	b	b	a	a	a	b	a	a	a	a	a	a	b	a	b	b	a	a	b	b	b	a	a	-	b	b	a	a	a	b	b	a	a	a
SNP2744	3H	634375000	126.875	b	a	b	a	a	b	b	a	b	b	b	b	b	b	a	a	a	b	a	a	a	a	a	a	b	a	b	b	a	a	b	b	b	a	a	b	b	b	a	a	b	b	b	a	a	a
SNP2745	3H	634865000	126.973	b	a	b	a	a	b	b	a	b	b	b	b	b	b	a	a	a	b	a	a	a	a	a	a	b	a	b	b	a	a	b	b	b	a	a	-	b	b	a	a	a	b	b	a	a	a
SNP2746	3H	634865000	126.973	b	a	b	a	a	b	b	a	b	b	b	b	b	b	a	a	a	b	a	a	a	a	a	a	b	a	b	b	a	a	b	b	b	a	a	-	b	b	a	a	a	b	b	a	a	a
SNP2747	3H	635400000	127.08	b	a	b	a	a	b	b	a	b	b	b	b	b	b	a	a	a	b	a	a	a	a	a	a	b	a	b	b	a	a	b	b	b	a	a	b	b	b	a	a	b	b	b	a	a	a
SNP2748	3H	635570000	127.114	b	a	b	a	a	b	b	a	b	b	b	b	b	b	a	a	a	b	a	a	a	a	a	a	b	a	b	b	a	a	b	b	b	a	a	b	b	b	a	a	b	b	b	a	a	a
SNP2749	3H	635910000	127.182	b	a	b	a	a	b	b	a	b	b	b	b	b	b	a	a	a	b	a	a	a	a	a	a	b	a	b	b	a	a	b	b	b	a	a	b	b	b	a	a	a	b	b	a	b	a
SNP2750	3H	635910000	127.182	b	a	b	a	a	b	b	a	b	b	b	b	b	b	a	a	a	b	a	a	a	a	a	a	b	a	b	b	a	a	b	b	b	a	a	b	b	b	a	a	b	b	b	a	b	a
SNP2751	3H	636220000	127.244	a	a	b	a	a	b	b	a	b	b	b	b	b	b	a	a	a	b	a	a	a	a	a	a	b	a	b	b	a	a	b	b	b	a	a	b	b	b	a	a	a	-	b	a	b	a
SNP2752	3H	636220000	127.244	b	a	b	a	a	b	b	a	b	b	b	b	b	b	a	a	a	b	a	a	a	a	a	a	b	a	b	b	a	a	b	b	b	a	a	b	b	b	a	a	b	-	b	a	b	a
SNP2753	3H	637230000	127.446	b	a	b	a	a	b	b	a	b	b	b	b	b	b	a	a	a	b	a	a	a	a	a	a	b	a	b	b	a	a	b	b	b	a	a	b	b	b	a	b	b	b	b	a	b	a
SNP2754	3H	637285000	127.457	b	a	b	a	a	b	b	a	b	b	b	b	b	b	a	a	a	b	a	a	a	a	a	a	b	a	b	b	a	a	b	b	b	a	a	b	b	b	a	a	a	b	b	a	b	b
SNP2755	3H	637400000	127.48	b	a	b	a	a	b	b	a	b	b	b	b	b	b	a	a	a	b	a	a	a	a	a	a	b	a	b	b	a	a	b	b	b	a	a	b	b	b	a	a	b	b	b	a	b	a
SNP2756	3H	637570000	127.514	b	a	b	a	a	b	b	a	b	b	b	b	b	b	a	a	a	b	a	a	a	a	a	a	b	a	b	b	a	a	b	b	b	a	a	b	b	b	a	a	a	b	b	a	b	a
SNP2757	3H	637570000	127.514	b	a	b	a	a	b	b	a	b	b	b	b	b	b	a	a	a	b	a	a	a	a	a	a	b	a	b	b	a	a	b	b	b	a	a	b	b	b	a	a	b	b	b	a	b	a
SNP2758	3H	637570000	127.514	b	a	b	a	a	b	b	a	b	b	b	b	b	b	a	a	a	b	a	a	a	a	a	a	-	a	b	b	a	a	b	b	b	a	a	b	b	b	a	a	b	b	b	a	b	a
SNP2759	3H	637570000	127.514	b	a	b	a	a	b	b	a	b	b	b	b	b	b	a	a	a	b	a	a	a	a	a	a	b	a	b	b	a	a	b	b	b	a	a	b	b	b	a	a	b	b	b	a	b	a
SNP2760	3H	637880000	127.576	b	a	b	a	a	b	b	a	b	b	b	b	b	b	a	a	a	b	a	a	a	a	a	-	b	a	b	b	a	a	b	b	b	a	a	b	b	b	a	a	-	b	b	-	b	a
SNP2761	3H	637880000	127.576	b	a	b	a	a	b	b	a	b	b	b	b	b	b	a	a	a	b	a	a	a	a	a	-	b	a	b	b	a	a	b	b	b	a	a	b	b	b	a	a	-	b	b	-	b	a
SNP2762	3H	638300000	127.66	b	a	b	a	a	b	b	a	b	b	b	b	b	b	a	a	a	b	a	a	a	a	a	a	b	a	b	b	a	a	b	b	b	a	a	b	b	b	a	a	b	b	b	a	b	a
SNP2763	3H	638525000	127.705	b	a	b	a	a	b	b	a	b	b	b	a	b	b	a	a	-	b	a	a	a	a	a	a	b	a	b	b	a	a	b	b	b	a	a	b	b	b	a	a	a	b	b	a	b	a
SNP2764	3H	638525000	127.705	b	a	b	a	a	b	b	a	b	b	b	b	b	b	a	a	a	b	a	a	a	a	a	a	-	a	b	b	-	a	b	b	b	a	a	b	b	b	a	a	a	b	b	a	b	a
SNP2765	3H	638525000	127.705	b	a	b	a	a	b	b	a	b	b	b	b	b	b	a	a	a	b	a	a	a	a	a	a	-	a	b	b	-	a	b	b	b	a	a	b	b	b	a	a	b	b	b	a	b	a
SNP2766	3H	638525000	127.705	b	a	b	a	a	b	b	a	b	b	b	b	b	b	a	a	-	b	a	a	a	a	a	a	b	a	b	b	a	a	b	b	b	a	a	b	b	b	a	a	b	b	b	a	b	a
SNP2767	3H	638580000	127.716	b	a	b	a	a	b	b	a	b	b	b	b	b	b	a	a	a	b	a	a	a	a	a	a	b	a	b	b	a	a	b	b	b	a	a	b	b	b	a	a	b	b	b	a	b	a
SNP2768	3H	639795000	127.959	b	a	b	a	a	b	b	a	b	b	b	b	b	b	a	a	a	b	a	a	a	a	a	a	b	a	b	b	a	a	b	b	b	a	a	b	b	b	a	a	b	b	b	a	b	a
SNP2769	3H	639795000	127.959	b	a	b	a	a	b	b	a	b	b	b	b	b	b	a	a	a	b	a	a	a	a	a	a	b	a	b	b	a	a	b	-	b	a	a	b	b	-	a	a	b	b	b	a	b	a
SNP2770	3H	639955000	127.991	b	a	b	a	a	b	b	a	b	b	b	b	b	b	a	a	a	-	-	a	a	a	a	a	b	a	b	b	a	a	b	b	b	a	a	b	b	-	a	a	a	b	b	-	b	a
SNP2771	3H	639955000	127.991	b	a	b	a	a	b	b	a	b	b	b	b	b	b	a	a	a	-	-	a	a	a	a	a	b	a	b	b	a	a	b	b	b	a	a	b	b	-	a	a	a	b	b	-	b	a
SNP2772	3H	6.4037e+08	128.074	b	a	b	a	a	b	b	a	b	b	b	b	b	b	a	a	a	b	a	a	a	a	a	a	b	a	b	b	a	a	b	b	b	a	a	b	b	b	a	a	b	b	b	a	b	a
SNP2773	3H	6.4037e+08	128.074	b	a	b	a	a	b	b	a	b	b	b	b	b	b	a	a	a	b	a	a	a	a	a	a	b	a	b	b	a	a	b	b	b	a	a	b	b	b	a	a	b	b	b	a	b	a
SNP2774	3H	641200000	128.24	b	a	b	a	a	b	b	a	b	b	b	b	b	b	a	a	a	b	-	a	a	a	a	a	b	a	b	b	a	a	b	b	b	a	b	b	b	b	a	a	b	b	b	a	b	a
SNP2775	3H	641200000	128.24	b	a	b	a	a	b	b	a	b	b	b	b	b	b	a	a	a	b	a	a	a	a	a	a	b	a	b	b	a	a	b	b	b	a	a	b	b	b	a	a	b	b	b	a	b	a
SNP2776	3H	641755000	128.351	b	a	b	a	a	b	b	a	b	b	b	b	b	b	a	a	a	b	a	a	a	a	a	a	b	a	b	b	a	a	b	b	b	a	a	b	b	b	a	a	a	b	b	a	b	a
SNP2777	3H	641755000	128.351	b	a	b	a	a	b	b	a	b	b	b	b	b	b	a	a	a	b	a	a	a	a	a	a	b	a	b	b	a	a	b	b	b	a	a	b	b	b	a	a	b	b	b	a	b	a
SNP2778	3H	6.4177e+08	128.354	b	a	b	a	a	b	b	a	b	b	b	b	b	b	a	a	-	b	a	a	a	a	-	a	-	a	b	b	a	-	b	b	b	a	a	b	b	b	a	a	a	b	b	a	b	a
SNP2779	3H	6.4177e+08	128.354	b	a	b	a	a	b	b	a	b	b	b	b	b	b	a	a	-	b	a	a	a	a	-	a	-	a	b	b	a	-	b	b	b	a	a	b	b	b	a	a	b	b	b	a	b	a
SNP2780	3H	6.421e+08	128.42	b	a	b	a	a	b	b	a	b	b	b	b	b	b	a	a	a	b	a	a	a	a	a	a	b	a	b	b	a	a	b	b	b	a	a	b	b	b	a	a	a	b	b	a	b	a
SNP2781	3H	6.421e+08	128.42	b	a	b	a	a	b	b	a	b	b	b	b	b	b	a	a	a	b	a	a	a	a	a	a	b	a	b	b	a	a	b	b	b	a	a	b	b	b	a	a	b	b	b	a	b	a
SNP2782	3H	643700000	128.74	b	a	b	a	a	b	b	a	b	b	b	b	b	b	a	a	a	b	a	a	a	a	a	a	b	a	b	b	a	a	b	b	b	a	a	b	b	b	a	a	b	-	b	a	b	a
SNP2783	3H	644135000	128.827	b	a	b	a	a	b	b	a	b	b	b	b	b	b	a	a	a	b	a	a	a	a	a	a	b	a	b	b	a	a	b	b	b	a	a	b	b	b	a	a	a	b	b	a	b	a
SNP2784	3H	644135000	128.827	b	a	b	a	a	b	b	a	b	b	b	b	b	b	a	a	a	b	a	a	a	a	a	a	b	a	b	b	a	a	b	b	b	a	a	b	b	b	a	a	b	b	b	a	b	a
SNP2785	3H	644135000	128.827	b	a	b	a	a	b	b	a	b	b	b	b	b	b	a	a	a	b	a	a	a	a	a	a	b	a	b	b	a	a	b	b	b	a	a	b	b	b	a	a	a	b	b	a	b	a
SNP2786	3H	644135000	128.827	b	a	b	a	a	b	b	a	b	b	b	b	b	b	a	a	a	b	a	a	a	a	a	a	b	a	b	b	a	a	b	b	b	a	a	b	b	b	a	a	b	b	b	a	b	a
SNP2787	3H	6.44805e+08	128.961	b	a	b	a	a	b	b	a	b	b	b	b	b	b	a	a	a	b	a	a	a	a	a	a	b	a	b	b	a	a	b	b	b	a	a	b	b	b	a	a	a	b	b	a	b	a
SNP2788	3H	6.44805e+08	128.961	b	a	b	a	a	b	b	a	b	b	b	b	b	b	a	a	a	b	a	a	a	a	a	a	b	a	b	b	a	a	b	b	b	a	a	b	b	b	a	a	b	b	b	a	b	a
SNP2789	3H	644960000	128.992	b	a	b	a	a	b	b	a	b	b	b	b	b	b	a	a	a	b	a	a	a	a	a	a	b	a	b	b	a	a	b	b	b	a	a	b	b	b	a	a	a	b	b	a	b	a
SNP2790	3H	644960000	128.992	b	a	b	a	a	b	b	a	b	b	b	b	b	b	a	a	b	b	a	a	a	a	a	a	b	a	b	b	a	a	b	b	b	a	a	b	b	b	a	a	b	b	b	a	b	a
SNP2791	3H	6.4549e+08	129.098	b	a	b	a	a	b	b	a	b	b	b	b	b	b	a	a	-	b	a	a	a	a	a	a	b	a	b	b	a	a	b	-	b	a	a	b	b	b	a	-	a	b	b	a	b	a
SNP2792	3H	6.4549e+08	129.098	b	a	b	a	a	b	b	a	b	b	b	b	b	b	a	a	-	b	a	a	a	a	a	a	b	a	b	b	a	a	b	-	b	a	a	b	b	b	a	-	b	b	b	a	b	a
SNP2793	3H	648175000	129.635	b	a	b	a	a	b	b	a	b	b	b	b	b	b	a	a	a	b	a	a	a	a	a	a	b	a	b	b	a	-	b	b	b	a	a	b	b	b	a	a	a	b	b	a	b	-
SNP2794	3H	648175000	129.635	b	a	b	a	a	b	b	a	b	b	b	b	b	b	a	a	a	b	a	a	a	a	a	a	b	a	b	b	a	-	b	b	b	a	a	b	b	b	a	a	b	b	b	a	b	-
SNP2795	3H	648285000	129.657	b	a	b	a	a	b	b	a	b	b	b	b	b	b	a	a	a	b	a	a	a	a	a	a	b	a	b	b	a	a	b	b	b	a	a	b	b	b	a	a	b	b	b	a	b	a
SNP2796	3H	648285000	129.657	b	a	b	a	a	b	b	a	b	b	b	b	b	b	a	a	a	b	a	a	a	a	a	a	b	a	b	b	a	a	b	b	b	a	a	b	b	b	a	a	b	b	b	a	b	a
SNP2797	3H	648310000	129.662	b	a	b	a	a	b	b	a	b	b	b	b	b	b	a	a	a	b	a	a	a	a	a	a	b	a	b	b	a	a	b	b	b	a	a	b	b	b	a	a	a	b	b	a	b	a
SNP2798	3H	648310000	129.662	b	a	b	a	a	b	b	a	b	b	b	b	b	b	a	a	a	b	a	a	a	a	a	a	b	a	b	b	a	a	b	b	b	a	a	b	b	b	a	a	b	b	b	a	b	a
SNP2799	3H	649765000	129.953	b	a	b	a	b	b	b	a	b	b	b	b	b	b	a	a	a	b	a	a	a	a	a	a	b	a	b	b	a	a	b	b	b	a	a	b	b	b	a	a	a	b	b	a	b	a
SNP2800	3H	649765000	129.953	b	a	b	a	b	b	b	a	b	b	b	b	b	b	a	a	a	b	a	a	a	a	a	a	b	a	b	b	a	a	b	b	b	a	a	b	b	b	a	a	b	b	b	a	b	a
SNP2801	3H	650915000	130.183	b	a	b	a	b	b	b	a	b	b	b	b	b	b	a	a	a	b	a	a	a	a	a	a	b	a	b	b	a	a	b	b	b	a	a	b	b	b	a	a	a	b	b	a	b	a
SNP2802	3H	650915000	130.183	b	a	b	a	b	b	b	a	b	b	b	b	b	b	a	a	a	b	a	a	a	a	a	a	b	a	b	b	a	a	b	b	b	a	a	b	b	b	a	a	b	b	b	a	b	a
SNP2803	3H	650930000	130.186	b	a	b	a	b	b	b	a	b	b	b	b	b	b	a	a	a	b	-	a	a	a	a	-	b	a	b	b	a	a	b	b	b	a	a	b	b	b	a	a	a	b	b	a	b	a
SNP2804	3H	650930000	130.186	b	a	b	a	b	b	b	a	b	b	b	b	b	b	a	a	a	b	-	a	a	a	a	-	b	a	b	b	a	a	b	b	b	a	a	b	b	b	a	a	b	b	b	a	b	a
SNP2805	3H	650980000	130.196	b	a	b	a	b	b	b	a	b	b	b	b	b	b	a	a	a	b	a	a	a	a	a	a	b	a	b	b	a	a	b	b	b	a	a	b	b	b	a	a	b	b	b	a	b	a
SNP2806	3H	651005000	130.201	b	a	b	a	b	b	b	a	b	b	b	b	b	b	a	a	a	b	a	a	a	a	a	a	b	a	b	b	a	a	b	b	b	a	a	b	b	b	a	a	a	b	b	a	b	a
SNP2807	3H	651005000	130.201	b	a	b	a	b	b	b	a	b	b	b	b	b	b	a	a	a	b	a	a	a	a	a	a	b	a	b	b	a	a	b	b	b	a	a	b	b	b	a	a	b	b	b	a	b	a
SNP2808	3H	651825000	130.365	b	a	b	a	b	b	b	a	b	b	b	b	b	b	a	a	a	b	a	a	a	a	a	a	b	a	b	b	a	a	b	b	b	a	a	b	b	b	a	a	b	b	b	a	b	a
SNP2809	3H	651960000	130.392	b	a	b	a	b	b	b	a	b	b	b	b	b	b	a	a	a	b	a	a	a	a	a	a	b	a	b	b	a	a	b	b	b	a	a	b	b	b	a	a	a	b	b	a	b	a
SNP2810	3H	651960000	130.392	b	a	b	a	b	b	b	a	b	b	b	b	b	b	a	a	a	b	a	a	a	a	a	a	b	a	b	b	a	a	b	b	b	a	a	b	b	b	a	b	b	b	b	a	b	a
SNP2811	3H	652435000	130.487	b	a	b	a	b	b	b	a	b	b	b	b	b	b	a	a	a	b	a	a	a	a	a	a	b	a	b	b	a	a	b	b	b	a	a	b	b	b	a	a	a	b	b	a	b	a
SNP2812	3H	652435000	130.487	b	a	b	a	b	b	b	a	b	b	b	b	b	b	a	a	a	b	a	a	a	a	a	a	b	a	b	b	a	a	b	b	b	a	a	b	b	b	a	a	b	b	b	a	b	a
SNP2813	3H	652505000	130.501	b	a	b	a	b	b	b	a	b	b	b	b	b	b	a	a	-	b	a	a	a	a	a	a	b	a	b	b	a	-	b	b	b	a	a	b	b	b	a	a	b	b	b	a	b	a
SNP2814	3H	653275000	130.655	b	a	b	a	b	b	b	a	b	b	b	b	b	b	a	a	a	b	a	a	a	a	a	a	b	a	b	b	a	a	b	b	b	a	a	b	b	b	a	a	b	b	b	a	b	a
SNP2815	3H	653295000	130.659	b	a	b	a	b	b	b	a	b	b	b	b	b	b	a	a	a	b	a	a	a	a	a	a	b	a	b	b	a	a	b	b	b	a	a	b	b	b	a	a	a	b	b	a	b	a
SNP2816	3H	653295000	130.659	b	a	b	a	b	b	b	a	b	b	b	b	b	b	a	a	a	b	a	a	a	a	a	a	b	a	b	b	a	a	b	b	b	a	a	b	b	b	a	a	b	b	b	a	b	a
SNP2817	3H	6.53555e+08	130.711	b	a	b	a	b	b	b	a	b	b	b	b	b	b	a	a	a	b	a	a	a	a	a	a	b	a	b	b	a	a	b	b	b	a	a	b	b	b	a	a	b	b	b	a	b	a
SNP2818	3H	654305000	130.861	b	a	b	a	b	b	b	a	b	b	b	b	b	b	a	a	a	b	a	a	a	a	b	a	b	a	b	b	a	a	b	b	b	a	a	b	b	b	a	a	b	b	b	a	b	a
SNP2819	3H	654695000	130.939	b	a	b	a	b	b	b	a	b	b	b	b	b	b	a	a	a	b	a	a	a	a	a	a	b	a	b	b	a	a	b	b	b	a	a	b	b	b	a	a	b	b	b	a	b	a
SNP2820	3H	654765000	130.953	b	a	b	a	b	b	b	a	b	b	b	b	b	b	a	a	-	b	a	a	a	a	a	a	b	a	b	b	a	a	b	b	b	a	a	b	b	b	a	a	a	b	b	a	b	a
SNP2821	3H	654765000	130.953	b	a	b	a	b	b	b	a	b	b	b	b	b	b	a	a	-	b	a	a	a	a	a	a	b	a	b	b	a	a	b	b	b	a	a	b	b	b	a	a	b	b	b	a	b	a
SNP2822	3H	654770000	130.954	b	a	b	a	b	b	b	a	b	b	b	b	b	b	a	a	a	b	a	a	a	a	a	a	b	a	b	b	a	a	b	b	b	a	a	b	b	b	a	a	b	b	b	a	b	a
SNP2823	3H	654770000	130.954	b	a	b	a	b	b	b	a	b	b	b	b	b	b	a	a	a	b	a	a	a	a	a	a	b	a	b	b	a	a	b	b	b	a	a	b	b	b	a	a	b	b	b	a	b	a
SNP2824	3H	654820000	130.964	b	a	b	a	b	b	b	a	b	b	b	b	b	b	a	a	a	b	a	a	a	a	a	a	b	a	b	b	a	a	b	b	b	a	a	b	b	b	a	a	a	b	b	a	b	a
SNP2825	3H	654820000	130.964	b	a	b	a	b	b	b	a	b	b	b	b	b	b	a	a	a	b	a	a	a	a	a	a	b	a	b	b	a	a	b	b	b	a	a	b	b	b	a	a	b	b	b	a	b	a
SNP2826	3H	654840000	130.968	b	a	b	a	b	b	b	a	b	b	b	b	b	b	a	a	a	b	a	a	a	a	a	a	b	a	b	b	a	a	b	b	-	a	a	b	b	b	-	-	a	b	b	a	b	a
SNP2827	3H	654840000	130.968	b	a	b	a	b	b	b	a	b	b	b	b	b	b	a	a	a	b	a	a	a	a	a	a	b	a	b	b	a	a	b	b	-	a	a	b	b	b	-	-	a	b	b	a	b	a
SNP2828	3H	655145000	131.029	b	a	b	a	b	b	b	a	b	b	b	b	b	b	a	a	a	b	-	a	a	a	a	a	b	a	b	b	a	a	b	b	b	a	a	b	b	b	a	a	a	b	b	a	b	a
SNP2829	3H	655145000	131.029	b	a	b	a	b	b	b	a	b	b	b	b	b	b	a	a	a	b	-	a	a	a	a	a	b	a	b	b	a	a	b	b	b	a	a	b	b	b	a	a	b	b	b	a	b	a
SNP2830	3H	655205000	131.041	b	a	b	a	b	b	b	a	b	b	b	b	b	b	a	a	a	b	a	a	a	a	a	-	b	a	b	b	a	a	b	a	b	a	a	b	b	b	a	a	a	b	b	a	b	a
SNP2831	3H	655205000	131.041	b	a	b	a	b	b	b	a	b	b	b	b	b	b	a	a	a	b	a	a	a	a	a	-	b	a	b	b	a	a	b	b	b	a	a	b	b	b	a	a	b	b	b	a	b	a
SNP2832	3H	655240000	131.048	b	a	b	a	b	b	b	a	b	b	b	b	b	b	a	a	-	b	a	a	a	a	a	a	b	a	b	b	a	a	b	b	b	a	a	b	b	b	a	a	a	b	b	a	b	a
SNP2833	3H	655240000	131.048	b	a	b	a	b	b	b	a	b	b	b	b	b	b	a	a	-	b	a	a	a	a	a	a	b	a	b	b	a	a	b	b	b	a	a	b	b	b	a	a	b	b	b	a	b	a
SNP2834	3H	655325000	131.065	b	a	b	a	b	b	b	a	b	b	b	b	b	b	a	a	-	b	a	a	a	a	a	a	b	a	b	b	a	a	b	b	b	a	a	b	b	b	a	a	b	b	b	a	b	a
SNP2835	3H	655500000	131.1	a	a	b	a	b	b	b	a	b	b	b	b	b	b	a	a	-	b	a	a	a	a	a	a	b	a	b	b	a	-	b	b	b	a	a	b	-	b	-	a	a	b	b	a	b	a
SNP2836	3H	655500000	131.1	b	a	b	a	b	b	b	a	b	b	b	b	b	b	a	a	-	b	a	a	a	a	a	a	b	a	b	b	a	-	b	b	b	a	a	b	-	b	-	a	a	b	b	a	b	a
SNP2837	3H	656060000	131.212	b	a	b	a	b	b	b	a	b	b	b	b	b	b	a	a	a	b	a	a	a	a	a	a	b	a	b	b	a	a	b	b	b	a	a	b	b	b	a	a	a	b	a	a	b	a
SNP2838	3H	656060000	131.212	b	a	b	a	b	b	b	a	b	b	b	b	b	b	a	a	a	b	a	a	a	a	a	a	b	a	b	b	a	a	b	b	b	a	a	b	b	b	a	a	b	b	b	a	b	a
SNP2839	3H	656060000	131.212	b	a	b	a	b	b	b	a	b	b	b	b	b	b	a	a	a	b	a	a	a	a	a	a	b	a	b	b	a	a	b	b	b	a	a	b	b	b	a	a	b	b	b	a	b	a
SNP2840	3H	656060000	131.212	b	a	b	a	b	b	b	a	b	b	b	b	b	b	a	a	a	b	a	a	a	a	a	a	b	a	b	b	a	a	b	b	b	a	a	b	b	b	a	a	b	b	b	a	b	a
SNP2841	3H	656075000	131.215	b	a	b	a	b	b	b	a	b	b	b	b	b	b	a	a	a	b	a	a	a	a	a	a	b	a	b	b	a	a	b	b	b	a	a	b	b	b	a	a	a	b	b	a	b	a
SNP2842	3H	656075000	131.215	b	a	b	a	b	b	b	a	b	b	b	b	b	b	a	a	a	b	a	a	a	a	a	a	b	a	b	b	a	a	b	b	b	a	a	b	b	b	a	a	b	b	b	a	b	a
SNP2843	3H	656655000	131.331	b	a	b	a	b	b	b	a	b	b	b	b	b	b	a	a	-	b	-	a	a	a	a	a	b	a	b	b	-	a	b	b	b	a	a	b	b	b	a	a	a	b	b	a	b	a
SNP2844	3H	656655000	131.331	b	a	b	a	b	b	b	a	b	b	b	b	b	b	a	a	-	b	-	a	a	a	a	a	b	a	b	b	-	a	b	b	b	a	a	b	b	b	a	a	b	b	b	a	b	a
SNP2845	3H	656820000	131.364	b	a	b	a	b	b	b	a	b	b	b	b	b	b	a	a	a	b	a	a	a	a	a	a	b	a	b	b	a	a	b	b	b	a	a	b	b	b	a	a	b	b	b	a	b	a
SNP2846	3H	656825000	131.365	b	a	b	a	b	b	b	a	b	b	b	b	b	b	a	a	a	b	a	a	a	a	a	a	b	a	b	b	a	-	b	b	b	a	a	b	b	b	a	a	b	b	b	a	b	a
SNP2847	3H	656825000	131.365	b	a	b	a	b	b	b	a	b	b	b	b	b	b	a	a	a	b	a	a	a	a	a	a	b	a	b	b	a	-	b	b	b	a	a	b	b	b	a	a	b	b	b	a	b	a
SNP2848	3H	6.5692e+08	131.384	b	a	b	a	b	b	b	a	b	b	b	b	b	b	a	a	-	b	a	a	a	a	a	a	b	a	b	b	a	a	b	b	b	a	a	b	b	b	a	a	a	b	b	a	b	a
SNP2849	3H	6.5692e+08	131.384	b	a	b	a	b	b	b	a	b	b	b	b	b	b	a	a	-	b	a	a	a	a	a	a	b	a	b	b	a	a	b	b	b	a	a	b	b	b	a	a	b	b	b	a	b	a
SNP2850	3H	657450000	131.49	b	a	b	a	b	b	b	a	b	b	b	b	b	b	a	a	-	b	a	a	a	a	a	-	b	a	b	b	a	-	b	b	b	a	a	b	b	b	a	a	a	b	b	a	b	a
SNP2851	3H	657450000	131.49	b	a	b	a	b	b	b	a	b	b	b	b	b	b	a	a	-	b	a	a	a	a	a	-	b	a	b	b	a	-	b	b	b	a	a	b	b	b	a	a	b	b	b	a	b	a
SNP2852	3H	657535000	131.507	b	a	b	a	b	b	b	a	b	b	b	b	b	b	a	a	a	b	a	a	a	a	a	a	b	a	b	b	a	a	b	b	b	a	a	b	b	b	a	a	a	b	b	a	b	a
SNP2853	3H	657535000	131.507	b	a	b	a	b	b	b	a	b	b	b	b	b	b	a	a	a	b	a	a	a	a	a	a	b	a	b	b	a	a	b	b	b	a	a	b	b	b	a	a	b	b	b	a	b	a
SNP2854	3H	658470000	131.694	b	a	b	a	b	b	b	a	b	b	b	b	b	b	a	a	a	b	a	a	a	a	a	a	b	a	b	b	a	a	b	b	b	a	a	b	b	b	a	a	b	b	b	a	b	a
SNP2855	3H	658470000	131.694	b	a	b	a	b	b	b	a	b	b	b	b	b	b	a	a	a	b	a	a	a	a	a	a	b	a	b	b	a	a	b	b	b	a	a	b	b	b	a	a	b	b	b	a	b	a
SNP2856	3H	658650000	131.73	b	a	b	a	b	b	b	a	b	b	b	b	b	b	a	a	a	b	a	a	a	a	a	a	b	a	b	-	a	a	b	b	-	a	a	b	b	b	a	a	a	b	b	a	b	a
SNP2857	3H	658650000	131.73	b	a	b	a	b	b	b	a	b	b	b	b	b	b	a	a	a	b	a	a	a	a	a	a	b	a	b	-	a	a	b	b	-	a	a	b	b	b	a	a	b	b	b	a	b	a
SNP2858	3H	659335000	131.867	b	a	b	a	b	b	b	a	b	b	b	b	b	b	a	a	a	b	a	a	a	a	a	a	b	a	b	b	a	a	b	b	b	a	a	b	b	b	a	a	a	b	b	a	b	a
SNP2859	3H	659335000	131.867	b	a	b	a	b	b	b	a	b	b	b	b	b	b	a	a	a	b	a	a	a	a	a	a	b	a	b	b	a	a	b	b	b	a	a	b	b	b	a	a	b	b	b	a	b	a
SNP2860	3H	659350000	131.87	b	a	b	a	b	b	b	a	b	b	b	b	b	b	a	a	a	b	a	a	a	a	a	a	b	a	b	b	a	a	b	b	b	a	a	b	b	b	a	a	a	b	b	a	b	a
SNP2861	3H	659350000	131.87	b	a	b	a	b	b	b	a	b	b	b	b	b	b	a	a	a	b	a	a	a	a	a	a	b	a	b	b	a	a	b	b	b	a	a	b	b	b	a	a	b	b	b	a	b	a
SNP2862	3H	659495000	131.899	b	a	b	a	b	b	b	a	b	b	b	b	b	b	a	a	a	b	a	a	a	a	a	a	b	a	b	b	a	a	b	b	b	a	a	b	b	b	a	a	a	b	b	a	b	a
SNP2863	3H	659495000	131.899	b	a	b	a	b	b	b	a	b	b	b	b	b	b	a	a	a	b	a	a	a	a	a	a	b	a	b	b	a	a	b	b	b	a	a	b	b	b	a	a	b	b	b	a	b	a
SNP2864	3H	659500000	131.9	b	a	b	a	b	b	b	a	b	b	b	b	b	b	a	a	a	b	a	a	a	a	a	a	b	a	b	b	a	a	b	b	b	a	a	b	b	b	a	a	a	b	b	a	b	a
SNP2865	3H	659500000	131.9	b	a	b	a	b	b	b	a	b	b	b	b	b	b	a	a	a	b	a	a	a	a	a	a	b	a	b	b	a	a	b	b	b	a	a	b	b	b	a	a	b	b	b	a	b	a
SNP2866	3H	659525000	131.905	b	a	b	a	b	b	b	a	b	b	b	b	b	b	a	a	a	b	a	a	a	a	a	a	b	a	b	b	a	a	b	b	b	a	a	b	b	b	a	a	a	b	b	a	b	a
SNP2867	3H	659525000	131.905	b	a	b	a	b	b	b	a	b	b	b	b	b	b	a	a	a	b	a	a	a	a	a	a	b	a	b	b	a	a	b	b	b	a	a	b	b	b	a	a	b	b	b	a	b	a
SNP2868	3H	659575000	131.915	b	a	b	a	b	b	b	a	b	b	b	b	b	b	a	a	a	b	a	a	a	a	a	a	b	a	b	b	a	a	b	b	b	a	a	b	b	b	a	a	a	b	b	a	b	a
SNP2869	3H	659575000	131.915	b	a	b	a	b	b	b	a	b	b	b	b	b	b	a	a	a	b	a	a	a	a	a	a	b	a	b	b	a	a	b	b	b	a	a	b	b	b	a	a	b	b	b	a	b	a
SNP2870	3H	659945000	131.989	b	a	b	a	b	b	b	a	b	b	b	b	b	b	a	a	a	b	a	a	a	a	a	a	b	a	b	b	a	a	b	b	b	a	a	b	b	b	a	a	a	b	b	a	b	a
SNP2871	3H	659945000	131.989	b	a	b	a	b	b	b	a	b	b	b	b	b	b	a	a	a	b	a	a	a	a	a	a	b	a	b	b	a	a	b	b	b	a	a	b	b	b	a	a	b	b	b	a	b	a
SNP2872	3H	660065000	132.013	b	a	b	a	b	b	b	a	b	b	b	b	b	b	a	a	a	b	a	a	a	a	a	a	b	a	b	b	a	a	b	b	b	a	a	b	b	b	a	a	a	b	b	a	b	a
SNP2873	3H	660065000	132.013	b	a	b	a	b	b	b	a	b	b	b	b	b	b	a	a	a	b	a	a	a	a	a	a	b	a	b	b	a	a	b	b	b	a	a	b	b	b	a	a	b	b	b	a	b	a
SNP2874	3H	660065000	132.013	b	a	b	a	b	b	b	a	b	b	b	b	b	b	a	a	a	b	a	a	a	a	a	a	b	a	b	b	a	a	b	b	b	a	a	b	b	b	a	a	a	b	b	a	b	a
SNP2875	3H	660065000	132.013	b	a	b	a	b	b	b	a	b	b	b	b	b	b	a	a	a	b	a	a	a	a	a	a	b	a	b	b	a	a	b	b	b	a	a	b	b	b	a	a	b	b	b	a	b	a
SNP2876	3H	660365000	132.073	b	a	b	a	b	b	b	a	b	b	b	b	b	b	a	a	a	b	a	a	a	a	a	a	b	a	b	b	a	a	b	b	b	a	a	b	b	b	a	a	a	b	b	a	b	a
SNP2877	3H	660365000	132.073	b	a	b	a	b	b	b	a	b	b	b	b	b	b	a	a	a	b	a	a	a	a	a	a	b	a	b	b	a	a	b	b	b	a	a	b	b	b	a	a	b	b	b	a	b	a
SNP2878	3H	661520000	132.304	b	a	b	b	b	b	b	a	b	b	b	b	b	b	a	a	a	b	a	a	a	a	a	a	b	a	b	b	a	a	b	b	b	a	a	b	b	b	a	a	b	b	b	a	b	a
SNP2879	3H	661520000	132.304	b	a	b	b	b	b	b	a	b	b	b	b	b	b	a	a	a	b	a	a	a	a	a	a	b	a	b	b	a	a	b	b	b	a	a	b	b	b	a	a	b	b	b	a	b	a
SNP2880	3H	6.62545e+08	132.509	b	a	b	b	b	b	b	a	b	b	b	b	b	b	a	a	a	b	a	a	a	a	a	a	b	a	b	b	a	a	b	b	b	a	a	b	b	b	a	a	b	b	b	a	b	a
SNP2881	3H	662965000	132.593	b	a	b	b	b	b	b	a	b	b	b	b	b	b	a	a	a	b	a	a	a	a	a	a	b	a	b	b	a	a	b	b	b	a	a	b	b	b	a	a	a	b	b	a	b	a
SNP2882	3H	662965000	132.593	b	a	b	b	b	b	b	a	b	b	b	b	b	b	a	a	a	b	a	a	a	a	a	a	b	a	b	b	a	a	b	b	b	a	a	b	b	b	a	a	b	b	b	a	b	a
SNP2883	3H	663535000	132.707	b	a	b	b	b	b	b	a	b	b	b	b	b	b	a	a	a	b	b	a	a	a	a	a	b	a	b	b	a	a	b	b	b	a	a	b	b	b	a	a	b	b	b	a	b	a
SNP2884	3H	663620000	132.724	b	a	b	b	b	b	b	a	b	b	b	b	b	b	a	a	a	b	b	a	a	a	a	a	b	a	b	b	a	a	b	b	b	a	a	b	b	b	a	a	a	b	b	a	b	a
SNP2885	3H	663620000	132.724	b	a	b	b	b	b	b	a	b	b	b	b	b	b	a	a	a	b	b	a	a	a	a	a	b	a	b	b	a	a	b	b	b	a	a	b	b	b	a	a	b	b	b	a	b	a
SNP2886	3H	664905000	132.981	b	a	b	b	b	b	b	a	b	b	b	b	b	b	a	a	a	b	b	a	a	a	a	a	b	a	b	b	a	a	b	b	b	a	a	b	b	b	a	a	a	b	b	-	-	a
SNP2887	3H	664905000	132.981	b	a	b	b	b	b	b	a	b	b	b	b	b	b	a	a	a	b	b	a	a	a	a	a	b	a	b	b	a	a	b	b	b	a	a	b	b	b	a	a	b	b	b	-	-	a
SNP2888	3H	665070000	133.014	b	a	b	b	b	b	b	a	b	b	b	b	b	b	a	a	a	b	-	a	a	a	a	a	-	a	b	b	a	a	b	b	b	a	a	b	b	b	a	a	a	b	b	a	b	a
SNP2889	3H	665070000	133.014	b	a	b	b	b	b	b	a	b	b	b	b	b	b	a	a	a	b	-	a	a	a	a	a	-	a	b	b	a	a	b	b	b	a	a	b	b	b	a	a	b	b	b	a	b	a
SNP2890	3H	665190000	133.038	b	a	b	b	b	b	b	a	b	b	b	b	b	b	a	a	a	b	b	a	a	a	a	a	b	a	b	b	a	a	b	b	b	a	a	b	b	-	a	a	b	b	b	a	b	a
SNP2891	3H	665190000	133.038	b	a	b	b	b	b	b	a	b	b	b	b	b	b	a	a	a	b	b	a	a	a	a	a	b	a	b	b	a	a	b	b	b	a	a	b	b	-	a	a	b	b	b	a	b	a
SNP2892	3H	667175000	133.435	b	a	b	b	b	a	b	a	b	a	b	b	b	b	a	a	-	b	b	a	a	a	a	a	b	a	b	b	a	a	b	b	b	a	a	b	b	b	a	a	b	b	b	a	b	a
SNP2893	3H	667370000	133.474	b	a	b	b	b	b	b	a	b	b	b	b	b	b	a	a	a	b	b	a	a	a	a	a	b	a	b	b	a	a	b	b	b	a	a	b	b	b	a	a	a	b	b	a	b	a
SNP2894	3H	667370000	133.474	b	a	b	b	b	b	b	a	b	b	b	b	b	b	a	a	a	b	b	a	a	a	a	a	b	a	b	b	a	a	b	b	b	a	a	b	b	b	a	a	b	b	b	a	b	a
SNP2895	3H	667430000	133.486	b	a	b	b	b	b	b	a	b	b	b	b	b	b	a	a	-	b	b	a	a	a	a	-	-	a	b	b	a	a	b	b	b	a	a	b	b	b	a	a	b	b	b	a	b	a
SNP2896	3H	667650000	133.53	b	a	b	b	b	b	b	a	b	b	b	b	b	b	a	a	a	b	b	a	a	a	a	a	b	a	b	b	a	a	b	b	b	a	a	b	b	b	a	a	a	b	b	a	b	a
SNP2897	3H	667650000	133.53	b	a	b	b	b	b	b	a	b	b	b	b	b	b	a	a	a	b	b	a	a	a	a	a	b	a	b	b	a	a	b	b	b	a	a	b	b	b	a	a	b	b	b	a	b	a
SNP2898	3H	667795000	133.559	b	a	b	b	b	b	b	a	b	b	b	b	b	b	a	a	a	b	b	a	a	a	a	a	b	a	b	b	a	a	b	b	b	a	a	b	b	b	a	a	a	b	b	a	b	a
SNP2899	3H	667795000	133.559	b	a	b	b	b	b	b	a	b	b	b	b	b	b	a	a	a	b	b	a	a	a	a	a	b	a	b	b	a	a	b	b	b	a	a	b	b	b	a	a	b	b	b	a	b	a
SNP2900	3H	667995000	133.599	b	a	b	b	b	b	b	a	b	b	b	b	b	b	a	a	a	b	b	a	a	a	a	a	b	a	b	b	a	a	b	b	b	a	a	b	b	b	a	a	a	b	b	a	b	a
SNP2901	3H	667995000	133.599	b	a	b	b	b	b	b	a	b	b	b	b	b	b	a	a	a	b	b	a	a	a	a	a	b	a	b	b	a	a	b	b	b	a	a	b	b	b	a	a	b	b	b	a	b	a
SNP2902	3H	6.6802e+08	133.604	b	a	b	b	b	b	b	a	b	b	b	b	b	b	a	a	a	b	b	a	a	a	a	-	b	a	b	b	a	a	b	b	b	a	a	b	b	b	a	a	b	b	b	a	b	a
SNP2903	3H	6.6817e+08	133.634	b	b	b	b	b	b	b	a	b	b	b	b	b	b	a	a	a	b	b	a	a	a	a	a	b	a	b	b	a	a	b	b	b	a	a	b	b	b	a	a	a	b	b	a	b	a
SNP2904	3H	6.6817e+08	133.634	b	b	b	b	b	b	b	a	b	b	b	b	b	b	a	a	a	b	b	a	a	a	a	a	b	a	b	b	a	a	b	b	b	a	a	b	b	b	a	a	b	b	b	a	b	a
SNP2905	3H	670020000	134.004	b	b	b	b	b	b	b	a	b	b	b	b	b	b	a	a	a	b	b	a	a	a	b	a	b	a	b	b	a	a	b	b	b	a	a	b	b	b	a	a	a	b	b	a	b	a
SNP2906	3H	670020000	134.004	b	b	b	b	b	b	b	a	b	b	b	b	b	b	a	a	a	b	b	a	a	a	b	a	b	a	b	b	a	a	b	b	b	a	a	b	b	b	a	a	b	b	b	a	b	a
SNP2907	3H	6.70195e+08	134.039	b	b	b	b	b	b	b	a	b	b	b	b	b	b	a	a	a	b	b	a	a	a	b	a	b	a	b	b	a	a	b	b	b	a	a	b	b	b	a	a	a	b	b	a	b	a
SNP2908	3H	6.70195e+08	134.039	b	b	b	b	b	b	b	a	b	b	b	b	b	b	a	a	a	b	b	a	a	a	b	a	b	a	b	b	a	a	b	b	b	a	a	b	b	b	a	a	b	b	b	a	b	a
SNP2909	3H	670350000	134.07	b	b	b	b	b	b	b	a	b	b	b	b	b	b	a	a	a	b	b	a	a	a	b	a	b	a	b	b	a	a	b	b	b	a	a	b	b	b	a	a	a	b	b	-	b	a
SNP2910	3H	670350000	134.07	b	b	b	b	b	b	b	a	b	b	b	b	b	b	a	a	a	b	b	a	a	a	b	a	b	a	b	b	a	a	b	b	b	a	a	b	b	b	a	a	a	b	b	-	b	a
SNP2911	3H	6.704e+08	134.08	b	b	b	b	b	b	b	a	b	b	b	b	b	b	a	a	a	b	b	a	a	a	b	a	b	a	b	b	a	a	b	b	b	a	a	b	b	b	a	a	a	b	b	a	b	a
SNP2912	3H	670480000	134.096	b	b	b	b	b	b	b	a	b	b	b	b	b	b	a	a	-	b	b	a	a	a	b	-	b	a	b	b	a	a	b	b	b	a	a	b	b	b	a	a	a	b	b	a	b	a
SNP2913	3H	670480000	134.096	b	b	b	b	b	b	b	a	b	b	b	b	b	b	a	a	-	b	b	a	a	a	b	-	b	a	b	b	a	a	b	b	b	a	a	b	b	b	a	a	b	b	b	a	b	a
SNP2914	3H	671350000	134.27	b	b	b	b	b	b	b	a	b	b	b	b	b	b	a	a	-	b	b	a	a	a	b	-	b	a	b	b	a	a	b	b	b	a	a	b	b	b	a	a	b	b	b	a	b	a
SNP2915	3H	671350000	134.27	b	b	b	b	b	b	b	b	b	b	b	b	b	b	a	b	-	b	b	a	a	a	b	-	b	a	b	b	a	a	b	b	b	a	a	b	b	b	a	a	b	b	b	a	b	a
SNP2916	3H	671500000	134.3	b	b	b	b	b	b	b	a	b	b	b	b	b	b	a	a	a	b	b	a	a	a	b	a	b	a	b	b	a	a	b	b	b	a	a	b	b	b	a	a	a	b	b	a	b	a
SNP2917	3H	671500000	134.3	b	b	b	b	b	b	b	a	b	b	b	b	b	b	a	a	a	b	b	a	a	a	b	a	b	a	b	b	a	a	b	b	b	a	a	b	b	b	a	a	b	b	b	a	b	a
SNP2918	3H	6.7189e+08	134.378	b	b	b	b	b	b	b	a	b	b	b	b	b	b	a	a	a	b	b	a	a	a	b	a	b	a	b	b	a	-	b	b	b	a	a	b	b	b	a	a	a	b	b	a	b	a
SNP2919	3H	6.7189e+08	134.378	b	b	b	b	b	b	b	a	b	b	b	b	b	b	a	a	a	b	b	a	a	a	b	a	b	a	b	b	a	-	b	b	b	a	a	b	b	b	a	a	b	b	b	a	b	a
SNP2920	3H	672220000	134.444	b	b	b	b	b	b	b	a	b	b	b	b	b	b	a	a	a	b	b	a	a	a	b	a	b	a	b	b	a	a	b	b	b	a	a	b	b	b	a	a	a	b	b	a	b	a
SNP2921	3H	672220000	134.444	b	b	b	b	b	b	b	a	b	b	b	b	b	b	a	a	a	b	b	a	a	a	b	a	b	a	b	b	a	a	b	b	b	a	a	b	b	b	a	a	a	b	b	a	b	a
SNP2922	3H	672220000	134.444	b	b	b	b	b	b	b	a	b	b	b	b	b	b	a	a	a	b	b	a	a	a	b	-	b	a	b	b	a	-	b	b	b	a	a	b	b	b	a	a	b	b	b	a	b	a
SNP2923	3H	672220000	134.444	b	b	b	b	b	b	b	a	b	b	b	b	b	b	a	a	a	b	b	a	a	a	b	-	b	a	b	b	a	-	b	b	b	a	a	b	b	b	a	a	b	b	b	a	b	a
SNP2924	3H	672660000	134.532	b	b	b	b	b	b	b	a	b	b	b	b	b	b	a	a	a	b	b	a	a	a	b	a	b	a	b	b	a	a	b	b	b	a	a	b	b	b	a	a	a	b	b	a	b	a
SNP2925	3H	672660000	134.532	b	b	b	b	b	b	b	a	b	b	b	b	b	b	a	a	a	b	b	a	a	a	b	a	b	a	b	b	a	a	b	b	b	a	a	b	b	b	a	a	b	b	b	a	b	a
SNP2926	3H	672850000	134.57	b	b	b	b	b	b	b	a	b	b	b	b	b	b	a	a	-	b	b	a	a	a	b	a	b	a	b	b	a	a	b	b	b	a	a	b	b	b	a	a	a	b	b	a	b	a
SNP2927	3H	672850000	134.57	b	b	b	b	b	b	b	a	b	b	b	b	b	b	a	a	-	b	b	a	a	a	b	a	b	a	b	b	a	a	b	b	b	a	a	b	b	b	a	a	b	b	b	a	b	a
SNP2928	3H	672950000	134.59	b	b	b	b	b	b	b	a	b	b	b	b	b	b	a	a	a	b	b	a	a	a	b	a	b	a	b	b	a	a	b	b	b	a	a	b	b	b	a	a	a	b	b	a	b	a
SNP2929	3H	672950000	134.59	b	b	b	b	b	b	b	a	b	b	b	b	b	b	a	a	a	b	b	a	a	a	b	a	b	a	b	b	a	a	b	b	b	a	a	b	b	b	a	a	b	b	b	a	b	a
SNP2930	3H	673565000	134.713	b	b	b	b	b	b	b	a	a	b	b	b	b	b	a	a	a	b	b	a	a	a	b	a	b	a	b	b	a	a	b	b	b	a	a	b	b	b	a	a	a	b	b	a	b	a
SNP2931	3H	673565000	134.713	b	b	b	b	b	b	b	a	a	b	b	b	b	b	a	a	a	b	b	a	a	a	b	a	b	a	b	b	a	a	b	b	b	a	a	b	b	b	a	a	b	b	b	a	b	a
SNP2932	3H	673780000	134.756	b	b	b	b	b	b	b	a	a	b	b	b	b	b	a	a	a	b	b	a	a	a	b	a	b	a	b	b	a	a	b	b	b	a	a	b	b	b	a	a	a	b	b	a	b	a
SNP2933	3H	673780000	134.756	b	b	b	b	b	b	b	a	a	b	b	b	b	b	a	a	a	b	b	a	a	a	b	a	b	a	b	b	a	a	b	b	b	a	a	b	b	b	b	a	b	b	b	a	b	a
SNP2934	3H	673990000	134.798	b	b	b	b	b	b	b	a	a	b	b	b	b	b	a	a	a	b	b	a	a	a	b	a	b	a	b	b	a	a	b	b	b	a	a	b	b	b	a	a	a	-	b	a	b	a
SNP2935	3H	673990000	134.798	b	b	b	b	b	b	b	a	a	b	b	b	b	b	a	a	a	b	b	a	a	a	b	a	b	a	b	b	a	a	b	b	b	a	a	b	b	b	a	a	b	-	b	a	b	a
SNP2936	3H	674405000	134.881	b	b	b	b	b	b	b	a	a	b	b	b	b	b	a	a	a	b	b	a	a	a	b	a	b	a	b	b	a	a	b	b	b	a	a	b	b	b	a	a	a	b	b	a	b	a
SNP2937	3H	6.75165e+08	135.033	b	b	b	b	b	b	b	a	a	b	b	b	b	b	a	a	a	b	b	a	a	a	b	a	b	a	b	b	a	a	b	b	b	a	a	b	b	b	a	a	b	b	b	a	b	a
SNP2938	3H	6.75165e+08	135.033	b	b	b	b	b	b	b	a	a	b	b	b	b	b	a	a	a	b	b	a	a	a	b	a	b	a	b	b	a	a	b	b	b	a	a	b	b	b	a	a	b	b	b	a	b	a
SNP2939	3H	676045000	135.209	b	b	b	b	b	b	b	a	a	b	b	b	b	b	a	a	a	b	b	a	a	a	b	a	b	a	b	b	a	a	b	b	-	a	a	b	b	b	a	a	a	b	b	a	b	a
SNP2940	3H	676045000	135.209	b	b	b	b	b	b	b	a	a	b	b	b	b	b	a	a	a	b	b	a	a	a	b	a	b	a	b	b	a	a	b	b	-	a	a	b	b	b	a	a	a	b	b	a	b	a
SNP2941	3H	676335000	135.267	b	b	b	b	b	b	b	a	a	b	b	b	b	b	a	a	a	b	b	a	a	a	b	a	b	a	b	b	a	a	b	b	b	a	a	b	b	b	a	a	b	b	b	a	b	a
SNP2942	3H	677500000	135.5	b	b	b	b	b	b	b	a	a	b	b	b	b	b	a	a	a	a	b	a	a	a	b	a	b	a	b	b	a	a	b	b	b	a	a	b	b	b	a	a	a	b	b	a	b	a
SNP2943	3H	677500000	135.5	b	b	b	b	b	b	b	a	a	b	b	b	b	b	a	a	a	a	b	a	a	a	b	a	b	a	b	b	a	a	b	b	b	a	a	b	b	b	a	a	b	b	b	a	b	a
SNP2944	3H	677530000	135.506	b	b	b	b	b	b	b	a	a	b	b	b	b	b	a	a	-	a	-	a	a	a	-	a	b	a	b	b	a	a	b	b	b	a	a	b	b	b	a	a	a	b	b	a	b	a
SNP2945	3H	677530000	135.506	b	b	b	b	b	b	b	a	a	b	b	b	b	b	a	a	-	a	-	a	a	a	-	a	b	a	b	b	a	a	b	b	b	a	a	b	b	b	a	a	a	b	b	a	b	a
SNP2946	3H	678575000	135.715	b	b	b	b	b	b	b	a	a	b	b	b	b	b	a	a	b	a	b	b	a	a	b	-	b	a	b	b	a	a	b	b	b	a	a	b	b	b	a	a	b	b	b	a	b	a
SNP2947	3H	678805000	135.761	b	b	b	b	b	b	b	a	a	b	b	b	b	b	a	a	b	a	b	a	a	a	b	a	b	a	b	b	a	a	b	b	b	a	a	b	b	b	a	a	a	b	b	a	b	a
SNP2948	3H	678805000	135.761	b	b	b	b	b	b	b	a	a	b	b	b	b	b	a	a	b	a	b	a	a	a	b	a	b	a	b	b	a	a	b	b	b	a	a	b	b	b	a	a	b	b	b	a	b	a
SNP2949	3H	678845000	135.769	b	b	b	b	b	b	b	a	a	b	b	b	b	b	a	a	b	a	b	a	a	a	b	a	b	a	b	b	a	a	b	b	b	a	a	b	b	b	a	a	a	b	b	a	b	a
SNP2950	3H	678845000	135.769	b	b	b	b	b	b	b	a	a	b	b	b	b	b	a	a	b	a	b	a	a	a	b	a	b	a	b	b	a	a	b	b	b	a	a	b	b	b	a	a	b	b	b	a	b	a
SNP2951	3H	679260000	135.852	b	b	b	b	b	b	b	a	a	b	b	b	b	b	a	a	b	a	b	a	a	a	b	a	b	a	b	b	a	a	b	b	b	a	a	b	b	b	a	a	a	b	b	a	b	a
SNP2952	3H	679260000	135.852	b	b	b	b	b	b	b	a	a	b	b	b	b	b	a	a	b	a	b	a	a	a	b	a	b	a	b	b	a	a	b	b	b	a	a	b	b	b	a	a	b	b	b	a	b	a
SNP2953	3H	679575000	135.915	b	b	b	b	b	b	b	a	a	b	b	b	b	b	a	a	b	a	b	a	a	a	b	a	b	a	b	b	a	a	b	b	b	a	a	b	b	b	a	a	a	b	b	a	b	a
SNP2954	3H	679575000	135.915	b	b	b	b	b	b	b	a	a	b	b	b	b	b	a	a	b	a	b	a	a	a	b	a	b	a	b	b	a	a	b	b	b	a	a	b	b	b	a	a	b	b	b	a	b	a
SNP2955	3H	6.80225e+08	136.045	b	b	b	b	b	b	b	a	a	b	b	b	b	b	a	a	-	a	b	a	a	a	b	a	-	a	b	b	a	a	b	b	b	a	a	b	b	b	b	a	a	b	b	a	b	a
SNP2956	3H	6.80225e+08	136.045	b	b	b	b	b	b	b	a	a	b	b	b	b	b	a	a	-	a	b	a	a	a	b	a	-	a	b	b	a	a	b	b	b	a	a	b	b	b	b	a	b	b	b	a	b	a
SNP2957	3H	680230000	136.046	b	b	b	b	b	b	b	a	a	b	b	b	b	b	a	a	-	a	b	a	a	a	b	a	b	a	b	b	a	a	b	b	b	a	a	b	b	b	b	a	-	b	b	a	b	a
SNP2958	3H	680230000	136.046	b	b	b	b	b	b	b	a	a	b	b	b	b	b	a	a	-	a	b	a	a	a	b	a	b	a	b	b	a	a	b	b	b	a	a	b	b	b	b	a	-	b	b	a	b	a
SNP2959	3H	681645000	136.329	b	b	b	b	b	b	b	a	a	b	b	b	b	b	a	a	b	a	b	a	a	a	b	a	b	a	b	b	a	a	b	b	b	a	a	b	b	b	b	a	a	b	b	a	b	a
SNP2960	3H	681645000	136.329	b	b	b	b	b	b	b	a	a	b	b	b	b	b	a	a	b	a	b	a	a	a	b	a	b	a	b	b	a	a	b	b	b	a	a	b	b	b	b	a	b	b	b	a	b	a
SNP2961	3H	681865000	136.373	b	b	b	b	b	b	b	a	a	b	b	b	b	b	a	a	b	a	b	a	a	a	b	a	b	a	b	b	a	a	b	b	b	a	a	b	b	b	b	a	b	b	b	a	b	a
SNP2962	3H	682095000	136.419	b	b	b	b	b	b	b	a	a	b	b	b	b	b	a	a	b	a	b	a	a	a	b	a	b	a	b	b	a	a	b	b	b	a	a	b	b	b	b	a	a	b	b	a	b	a
SNP2963	3H	682095000	136.419	b	b	b	b	b	b	b	a	a	b	b	b	b	b	a	a	b	a	b	a	a	a	b	a	b	a	b	b	a	a	b	b	b	a	a	b	b	b	b	a	a	b	b	a	b	a
SNP2964	3H	682165000	136.433	b	b	b	b	b	b	b	a	a	b	b	b	b	b	a	a	b	a	b	a	a	a	b	a	b	a	b	b	a	a	b	b	b	a	a	b	b	b	b	a	a	b	b	a	b	a
SNP2965	3H	682165000	136.433	b	b	b	b	b	b	b	a	a	b	b	b	b	b	a	a	b	a	b	a	a	a	b	a	b	a	b	b	a	a	b	b	b	a	a	b	b	b	b	a	b	b	b	a	b	a
SNP2966	3H	682205000	136.441	b	b	b	b	b	b	b	a	a	b	b	b	b	b	a	a	b	a	b	a	a	a	b	a	b	a	b	b	a	a	b	b	b	a	a	b	b	b	b	a	a	b	b	a	b	a
SNP2967	3H	682205000	136.441	b	b	b	b	b	b	b	a	a	b	b	b	b	b	a	a	b	a	b	a	a	a	b	a	b	a	b	b	a	a	b	b	b	a	a	b	b	b	b	a	b	b	b	a	b	a
SNP2968	3H	682770000	136.554	b	b	b	b	b	b	b	a	a	b	b	b	b	b	a	a	-	a	b	a	a	a	b	a	b	a	b	b	a	a	b	b	b	a	a	b	b	b	b	a	b	b	b	a	b	a
SNP2969	3H	683295000	136.659	b	b	b	b	b	b	b	a	a	b	b	b	b	b	a	a	-	a	b	a	a	a	b	a	b	a	b	b	a	a	b	b	b	a	a	b	b	b	b	a	b	b	b	a	b	a
SNP2970	3H	6.8335e+08	136.67	b	b	b	b	b	b	b	a	a	b	b	b	b	b	a	a	b	a	a	a	a	a	b	a	b	a	b	b	a	a	b	b	b	a	a	b	b	b	b	a	a	b	b	a	b	a
SNP2971	3H	6.8335e+08	136.67	b	b	b	b	b	b	b	a	a	b	b	b	b	b	a	a	b	a	b	a	a	a	b	a	b	a	b	b	a	a	b	b	b	a	a	b	b	b	b	a	a	b	b	a	b	a
SNP2972	3H	6.8335e+08	136.67	b	b	b	b	b	b	b	a	a	b	b	b	b	b	a	a	b	a	b	a	a	a	b	a	b	a	b	b	a	a	b	b	b	a	a	b	b	b	b	a	b	b	b	a	b	a
SNP2973	3H	683800000	136.76	b	b	b	b	b	b	b	a	a	b	b	b	b	b	a	a	b	a	b	a	a	a	b	a	b	a	b	b	a	a	b	b	b	a	a	b	b	b	b	a	a	b	b	a	b	a
SNP2974	3H	683800000	136.76	b	b	b	b	b	b	b	a	a	b	b	b	b	b	a	a	b	a	b	a	a	a	b	a	b	a	b	b	a	a	b	b	b	a	a	b	b	b	b	a	b	b	b	a	b	a
SNP2975	3H	683875000	136.775	b	b	b	b	b	b	b	a	a	b	b	b	b	b	a	a	b	a	b	a	a	a	b	a	b	a	b	b	a	a	b	b	b	a	a	b	b	b	b	a	a	b	b	a	b	a
SNP2976	3H	683875000	136.775	b	b	b	b	b	b	b	a	a	b	b	b	b	b	a	a	b	a	b	a	a	a	b	a	b	a	b	b	a	a	b	b	b	a	a	b	b	b	b	a	b	b	b	a	b	a
SNP2977	3H	683920000	136.784	b	b	b	b	b	b	b	a	a	b	b	b	b	b	a	a	b	a	b	a	a	a	b	a	b	a	b	b	a	a	b	b	b	a	a	b	b	b	b	a	a	b	b	a	b	a
SNP2978	3H	683920000	136.784	b	b	b	b	b	b	b	a	a	b	b	b	b	b	a	a	b	a	b	a	a	a	b	a	b	a	b	b	a	a	b	b	b	a	a	b	b	b	b	a	b	b	b	a	b	a
SNP2979	3H	684155000	136.831	b	b	b	b	b	b	b	a	a	b	b	b	b	b	a	a	b	a	b	a	a	a	b	a	b	a	b	b	a	a	b	b	b	a	a	b	b	b	b	a	a	b	b	a	b	a
SNP2980	3H	684155000	136.831	b	b	b	b	b	b	b	a	a	b	b	b	b	b	a	a	b	a	b	a	a	a	b	a	b	a	b	b	a	a	b	b	b	a	a	b	b	b	b	a	b	b	b	a	b	a
SNP2981	3H	684700000	136.94	b	b	b	b	b	b	b	a	a	b	b	b	b	b	a	a	b	a	b	a	a	a	b	a	b	a	b	b	a	a	b	b	b	a	a	b	b	b	b	a	a	b	b	a	b	a
SNP2982	3H	684700000	136.94	b	b	b	b	b	b	b	a	a	b	b	b	b	b	a	a	b	a	b	a	a	a	b	a	b	a	b	b	a	a	b	b	b	a	a	b	b	b	b	a	b	b	b	a	b	a
SNP2983	3H	686005000	137.201	b	b	b	b	b	b	b	a	a	b	b	b	b	b	a	a	b	a	-	a	a	a	b	a	b	a	b	b	a	a	b	b	b	a	a	b	b	b	b	a	b	b	b	a	b	a
SNP2984	3H	686005000	137.201	b	b	b	b	b	b	b	a	a	b	b	b	b	b	a	a	b	a	-	a	a	a	b	a	b	a	b	b	a	a	b	b	b	a	a	b	b	b	b	a	b	b	b	a	b	a
SNP2985	3H	686005000	137.201	b	b	b	b	b	b	b	a	a	b	b	b	b	b	a	a	b	a	b	a	a	a	b	a	b	a	b	b	a	a	b	b	b	a	a	b	b	b	b	a	a	b	b	a	b	a
SNP2986	3H	686005000	137.201	b	b	b	b	b	b	b	a	a	b	b	b	b	b	a	a	b	a	b	a	a	a	b	a	b	a	b	b	a	a	b	b	b	a	a	b	b	b	b	a	b	b	b	a	b	a
SNP2987	3H	686450000	137.29	b	b	b	b	b	b	b	a	a	b	b	b	b	b	a	a	b	a	b	a	a	a	b	a	b	a	b	b	a	a	b	b	b	a	a	b	b	b	b	a	a	b	b	a	b	a
SNP2988	3H	686450000	137.29	b	b	b	b	b	b	b	a	a	b	b	b	b	b	a	a	b	a	b	a	a	a	b	a	b	a	b	b	a	a	b	b	b	a	a	b	b	b	b	b	b	b	b	a	b	a
SNP2989	3H	687125000	137.425	b	b	b	b	b	b	b	a	a	b	b	b	b	b	a	a	b	a	-	a	a	a	b	a	b	a	b	b	a	a	b	b	b	a	a	b	b	b	b	a	b	b	b	a	b	a
SNP2990	3H	687855000	137.571	b	b	b	b	b	b	b	a	a	b	b	b	b	b	a	a	-	a	b	a	a	a	b	a	b	a	b	b	a	a	b	b	b	b	a	b	b	b	b	a	a	b	b	a	b	a
SNP2991	3H	687855000	137.571	b	b	b	b	b	b	b	a	a	b	b	b	b	b	a	a	-	a	b	a	a	a	b	a	b	a	b	b	a	a	b	b	b	b	a	b	b	b	b	a	b	b	b	a	b	a
SNP2992	3H	687895000	137.579	b	b	b	b	b	b	b	a	a	b	b	b	b	b	a	a	b	a	b	a	a	-	b	a	b	a	b	b	a	a	b	b	b	b	a	b	b	b	b	a	a	b	b	a	b	a
SNP2993	3H	687895000	137.579	b	b	b	b	b	b	b	a	a	b	b	b	b	b	a	a	b	a	b	a	a	-	b	a	b	a	b	b	a	a	b	b	b	b	a	b	b	b	b	a	b	b	b	a	b	a
SNP2994	3H	6.879e+08	137.58	b	b	b	b	b	b	b	a	a	b	b	b	b	b	a	a	b	a	b	a	a	a	b	a	b	a	b	b	a	a	b	b	b	b	a	b	b	b	b	a	a	b	b	a	b	a
SNP2995	3H	6.879e+08	137.58	b	b	b	b	b	b	b	a	a	b	b	b	b	b	a	a	b	a	b	a	a	a	b	a	b	a	b	b	a	a	b	b	b	b	a	b	b	b	b	a	b	b	b	a	b	a
SNP2996	3H	689190000	137.838	b	b	b	b	b	b	b	a	a	b	b	b	b	b	a	a	-	a	b	a	a	a	b	a	b	a	b	b	a	a	b	b	b	b	a	b	b	b	b	a	b	b	b	a	b	a
SNP2997	3H	689400000	137.88	b	b	b	b	b	b	b	a	a	b	b	b	b	b	a	a	b	a	-	a	a	a	b	-	b	a	b	b	a	a	b	b	b	b	a	b	b	b	b	a	b	b	b	a	b	a
SNP2998	3H	691945000	138.389	b	b	b	b	b	b	b	a	a	b	b	b	b	b	a	a	b	a	b	a	a	a	b	a	b	a	b	a	a	a	b	b	b	b	a	b	b	b	b	a	b	b	b	a	b	a
SNP2999	3H	691945000	138.389	b	b	b	b	b	b	b	a	a	b	b	b	b	b	a	a	b	a	b	a	a	a	b	a	b	a	b	a	a	a	b	b	b	b	a	b	b	b	b	a	a	b	b	a	b	a
SNP3000	3H	691945000	138.389	b	b	b	b	b	b	b	a	a	b	b	b	b	b	a	a	b	a	b	a	a	a	b	a	b	a	b	a	a	a	b	b	b	b	a	b	b	b	b	a	b	b	b	a	b	a
SNP3001	3H	692000000	138.4	b	b	b	b	b	b	b	a	a	b	b	b	b	b	a	a	b	a	b	a	a	a	b	-	b	a	b	a	a	a	b	b	b	b	-	b	b	b	b	a	b	b	b	a	b	a
SNP3002	3H	692255000	138.451	b	b	b	b	b	b	b	a	a	b	b	b	b	b	a	a	b	a	b	a	a	a	b	a	b	a	b	a	a	a	b	b	b	b	a	b	b	b	b	a	a	b	b	a	b	a
SNP3003	3H	692255000	138.451	b	b	b	b	b	b	b	a	a	b	b	b	b	b	a	a	b	a	b	a	a	a	b	a	b	a	b	a	a	a	b	b	b	b	a	b	b	b	b	a	b	b	b	a	b	a
SNP3004	3H	692800000	138.56	b	b	b	b	b	b	b	a	a	b	b	b	b	b	a	a	-	a	b	a	a	a	b	-	b	a	b	a	a	a	b	b	b	b	a	b	b	b	b	a	a	b	b	a	b	a
SNP3005	3H	692800000	138.56	b	b	b	b	b	b	b	a	a	b	b	b	b	b	a	a	-	a	b	a	a	a	b	-	b	a	b	a	a	a	b	b	b	b	a	b	b	b	b	a	b	b	b	a	b	a
SNP3006	3H	693300000	138.66	b	b	b	b	b	b	b	a	a	b	b	b	b	b	a	a	b	a	b	a	a	a	b	a	b	a	b	a	a	a	b	b	b	b	a	b	b	b	b	a	a	b	b	a	b	a
SNP3007	3H	693300000	138.66	b	b	b	b	b	b	b	a	a	b	b	b	b	b	a	a	b	a	b	a	a	a	b	a	b	a	b	a	a	a	b	b	b	b	a	b	b	b	b	a	b	b	b	a	b	a
SNP3008	3H	693780000	138.756	b	b	b	b	b	b	b	a	a	b	b	b	b	b	a	a	b	a	b	a	a	a	b	-	b	a	b	a	a	a	-	b	b	b	a	b	b	b	b	a	a	b	b	a	b	a
SNP3009	3H	693780000	138.756	b	b	b	b	b	b	b	a	a	b	b	b	b	b	a	a	b	a	b	a	a	a	b	-	b	a	b	a	a	a	-	b	b	b	a	b	b	b	b	a	b	b	b	a	b	a
SNP3010	3H	694175000	138.835	b	b	b	b	b	b	b	a	a	b	b	b	b	b	a	a	b	a	-	a	a	a	b	a	b	a	b	a	a	a	b	b	b	b	a	b	b	b	b	a	a	b	b	a	b	a
SNP3011	3H	694175000	138.835	b	b	b	b	b	b	b	a	a	b	b	b	b	b	a	a	b	a	-	a	a	a	b	a	b	a	b	a	a	a	b	b	b	b	a	b	b	b	b	a	b	b	b	a	b	a
SNP3012	3H	6.95255e+08	139.051	b	b	b	b	b	b	b	a	a	b	b	b	b	b	a	a	-	a	b	a	a	a	b	-	b	a	-	a	a	a	b	b	b	b	a	b	b	b	b	a	-	b	b	a	b	a
SNP3013	3H	6.95255e+08	139.051	b	b	b	b	b	b	b	a	a	b	b	b	b	b	a	a	-	a	b	a	a	a	b	-	b	a	-	a	a	a	b	b	b	b	a	b	b	b	b	a	-	b	b	a	b	a
SNP3014	3H	695555000	139.111	b	b	b	b	b	b	b	a	a	b	b	b	b	b	a	a	b	a	b	a	a	a	b	a	b	a	b	a	a	a	b	b	b	b	a	b	b	b	b	a	a	b	b	a	b	a
SNP3015	3H	695555000	139.111	b	b	b	b	b	b	b	a	a	b	b	b	b	b	a	a	b	a	b	a	a	a	b	a	b	a	b	a	a	a	b	b	b	b	a	b	b	b	b	a	b	b	b	a	b	a
SNP3016	3H	695555000	139.111	b	b	b	b	b	b	b	a	a	b	b	b	b	b	a	a	b	a	b	a	a	a	b	a	b	a	b	a	a	a	b	b	b	b	a	b	b	b	b	a	a	b	b	a	b	a
SNP3017	3H	695555000	139.111	b	b	b	b	b	b	b	a	a	b	b	b	b	b	a	a	b	a	b	a	a	a	b	a	b	a	b	a	a	a	b	b	b	b	a	b	b	b	b	a	a	b	b	a	b	a
SNP3018	3H	6.9558e+08	139.116	b	b	b	b	b	b	b	a	a	b	b	b	b	b	a	a	-	a	b	a	a	a	b	a	b	-	b	a	a	-	b	b	b	b	a	b	b	b	b	a	a	b	b	-	b	-
SNP3019	3H	6.9558e+08	139.116	b	b	b	b	b	b	b	a	a	b	b	b	b	b	a	a	-	a	b	a	a	a	b	a	b	-	b	a	a	-	b	b	b	b	a	b	b	b	b	a	b	b	b	-	b	-
SNP3020	3H	695720000	139.144	b	b	b	b	b	b	b	a	a	b	b	b	b	b	a	a	b	a	b	a	a	a	b	a	b	a	b	a	a	a	b	b	b	b	a	b	b	b	b	a	a	b	b	a	b	a
SNP3021	3H	695720000	139.144	b	b	b	b	b	b	b	a	a	b	b	b	b	b	a	a	b	a	b	a	a	a	b	a	b	a	b	a	a	a	b	b	b	b	a	b	b	b	b	a	b	b	b	a	b	a
SNP3022	3H	695725000	139.145	b	b	b	b	b	b	b	a	a	b	b	b	b	b	a	a	b	a	b	a	a	a	b	a	b	a	b	a	a	a	b	b	b	b	a	b	b	b	b	a	a	b	b	a	b	a
SNP3023	3H	695725000	139.145	b	b	b	b	b	b	b	a	a	b	b	b	b	b	a	a	b	a	b	a	a	a	b	a	b	a	b	a	a	a	b	b	b	b	a	b	b	b	b	a	b	b	b	a	b	a
SNP3024	3H	695810000	139.162	b	b	b	b	b	b	b	a	a	b	b	b	b	b	a	a	-	a	-	a	a	a	b	a	b	a	-	a	a	a	b	b	b	b	a	b	b	b	b	a	a	b	b	a	b	a
SNP3025	3H	695810000	139.162	b	b	b	b	b	b	b	a	a	b	b	b	b	b	a	a	-	a	-	a	a	a	b	a	b	a	-	a	a	a	b	b	b	b	a	b	b	b	b	a	b	b	b	a	b	a
SNP3026	3H	695925000	139.185	b	b	b	b	b	b	b	a	a	b	b	b	b	b	a	a	b	a	b	a	a	a	b	a	b	a	b	a	a	a	b	b	b	b	a	b	b	b	b	a	b	b	b	a	b	a
SNP3027	3H	696640000	139.328	b	b	b	b	b	b	b	a	a	b	b	b	b	b	a	a	b	a	b	a	a	a	b	a	b	a	-	a	a	a	b	b	b	b	a	b	b	b	b	a	a	b	b	a	b	a
SNP3028	3H	696640000	139.328	b	b	b	b	b	b	b	a	a	b	b	b	b	b	a	a	b	a	b	a	a	a	b	a	b	a	-	a	a	a	b	b	b	b	a	b	b	b	b	a	b	b	b	a	b	a
SNP3029	3H	698300000	139.66	b	b	b	b	b	b	b	a	a	b	b	b	b	b	a	a	b	a	b	a	a	a	b	a	b	a	b	a	a	a	b	b	b	b	a	b	b	b	b	a	a	b	b	a	b	a
SNP3030	3H	698300000	139.66	b	b	b	b	b	b	b	a	a	b	b	b	b	b	a	a	b	a	b	a	a	a	b	a	b	a	b	a	a	a	b	b	b	b	a	b	b	b	b	a	b	b	b	a	b	a
SNP3031	3H	698305000	139.661	b	b	b	b	b	b	b	a	a	b	b	b	b	b	a	a	-	a	b	a	a	a	b	a	b	a	b	a	a	a	b	b	b	b	a	b	b	b	b	a	a	b	b	a	b	a
SNP3032	3H	698305000	139.661	b	b	b	b	b	b	b	a	a	b	b	b	b	b	a	a	-	a	b	a	a	a	b	a	b	a	b	a	a	a	b	b	b	b	a	b	b	b	b	a	b	b	b	a	b	a
SNP3033	3H	699060000	139.812	b	b	b	b	b	b	b	a	a	b	b	b	b	b	a	a	b	a	b	a	a	a	b	a	b	a	b	a	a	a	b	b	b	b	a	b	b	b	b	a	a	b	b	a	b	a
SNP3034	3H	699060000	139.812	b	b	b	b	b	b	b	a	a	b	b	b	b	b	a	a	b	a	b	a	a	a	b	a	b	a	b	a	a	a	b	b	b	b	a	b	b	b	b	a	b	b	b	a	b	a
SNP3035	3H	699065000	139.813	b	b	b	b	b	b	b	a	a	b	b	b	b	b	a	a	b	a	b	a	a	a	b	a	b	a	b	a	a	a	b	b	b	b	a	b	b	b	b	a	a	b	b	a	b	a
SNP3036	3H	699065000	139.813	b	b	b	b	b	b	b	a	a	b	b	b	b	b	a	a	b	a	b	a	a	a	b	a	b	a	b	a	a	a	b	b	b	b	a	b	b	b	b	a	b	b	b	a	b	a
SNP3037	4H	630000	0.126	b	a	a	b	a	a	a	a	a	b	a	a	a	a	b	a	a	a	b	a	a	a	a	b	b	a	a	a	a	b	b	b	b	b	a	b	a	b	a	a	a	b	a	b	b	a
SNP3038	4H	630000	0.126	b	a	a	b	a	a	a	a	a	b	a	a	a	a	b	a	a	a	b	a	a	a	a	b	b	a	a	a	a	b	b	b	b	b	a	b	a	b	a	b	b	b	a	b	b	a
SNP3039	4H	635000	0.127	b	a	a	b	a	a	a	a	a	b	a	a	a	a	b	a	a	a	b	a	a	a	a	b	b	a	a	a	a	b	b	b	b	a	a	b	a	b	a	a	a	b	a	b	b	a
SNP3040	4H	635000	0.127	b	a	a	b	a	a	a	a	a	b	a	a	a	a	b	a	a	a	b	a	a	a	a	b	b	a	a	a	a	b	b	b	b	b	a	b	a	b	a	a	a	b	a	b	b	a
SNP3041	4H	1290000	0.258	b	a	a	b	a	a	a	a	a	b	a	a	a	a	b	a	a	a	b	a	a	a	a	b	b	a	a	a	a	b	b	b	b	b	a	b	a	b	a	a	a	b	a	b	b	a
SNP3042	4H	1290000	0.258	b	a	a	b	a	a	a	a	a	b	a	a	a	a	b	a	a	a	b	a	a	a	a	b	b	a	a	a	a	b	b	b	b	b	a	b	a	b	a	a	a	b	a	b	b	a
SNP3043	4H	1805000	0.361	b	a	a	b	a	a	a	a	a	b	a	a	a	a	b	a	a	a	b	a	a	a	a	b	b	a	a	a	a	b	b	b	b	b	a	b	a	b	a	a	a	b	a	b	b	a
SNP3044	4H	2275000	0.455	b	a	a	b	a	a	a	a	a	b	a	a	a	a	b	a	a	a	-	a	a	a	a	b	b	a	a	a	a	b	b	b	b	b	a	b	a	b	a	a	a	b	a	a	b	a
SNP3045	4H	2275000	0.455	b	a	a	b	a	a	a	a	a	b	a	a	a	a	b	a	a	a	-	a	a	a	a	b	b	a	a	a	a	b	b	b	b	b	a	b	a	b	a	a	a	b	a	b	b	a
SNP3046	4H	2460000	0.492	b	a	a	b	a	a	a	a	a	b	a	a	a	a	b	a	a	a	b	a	a	a	a	b	b	a	a	a	a	b	b	b	b	b	a	b	a	b	a	a	a	b	a	b	b	a
SNP3047	4H	2460000	0.492	b	a	a	b	a	a	a	a	a	b	a	a	a	a	b	a	a	a	b	a	a	a	a	b	b	a	a	a	a	b	b	b	b	b	a	b	a	b	a	a	a	b	a	b	b	a
SNP3048	4H	3165000	0.633	b	a	a	b	a	a	a	a	a	b	a	a	a	a	b	a	a	a	b	a	a	a	a	b	b	a	a	a	a	b	b	b	b	b	a	b	a	b	a	a	a	b	a	b	b	a
SNP3049	4H	3165000	0.633	b	a	a	b	a	a	a	a	a	b	a	a	a	a	b	a	a	a	b	a	a	a	a	b	b	a	a	a	a	b	b	b	b	b	a	b	a	b	a	a	a	b	a	b	b	a
SNP3050	4H	4.19e+06	0.838	b	a	a	b	a	a	a	a	a	b	a	a	a	a	-	a	a	a	b	a	a	a	a	b	b	a	a	a	a	b	b	b	b	b	a	b	a	b	a	a	a	b	a	b	b	a
SNP3051	4H	4.19e+06	0.838	b	a	a	b	a	a	a	a	a	b	a	a	a	a	-	a	a	a	b	a	a	a	a	b	b	a	a	a	a	b	b	b	b	b	a	b	a	b	a	a	a	b	a	b	b	a
SNP3052	4H	4205000	0.841	b	a	a	b	a	a	a	a	a	b	a	a	a	a	b	a	a	a	b	a	a	a	a	b	b	a	a	a	a	b	b	b	b	b	a	b	a	b	a	a	a	b	a	b	b	a
SNP3053	4H	4685000	0.937	b	a	a	b	a	a	a	a	a	b	a	a	a	a	b	a	a	a	b	a	a	a	a	b	b	a	a	a	a	b	b	b	b	b	a	b	a	b	a	a	a	b	a	b	b	a
SNP3054	4H	4755000	0.951	b	a	a	b	a	a	a	a	a	b	a	a	a	a	b	a	a	a	b	a	a	a	a	b	b	a	a	a	a	b	b	b	b	b	a	b	a	b	a	a	a	b	a	b	b	a
SNP3055	4H	4895000	0.979	b	a	a	b	a	a	a	a	a	b	a	a	a	a	b	a	a	a	b	a	a	a	a	b	b	b	a	a	a	b	b	b	b	b	a	b	a	b	a	a	a	b	a	b	b	a
SNP3056	4H	4895000	0.979	b	a	a	b	a	a	a	a	a	b	a	a	a	a	b	a	a	a	b	a	a	a	a	b	b	b	a	a	a	b	b	b	b	b	a	b	a	b	a	a	a	b	a	b	b	a
SNP3057	4H	5200000	1.04	b	a	a	b	a	a	a	a	a	b	a	a	a	a	b	a	a	a	b	a	a	a	a	b	b	b	a	a	a	b	b	b	b	b	a	b	a	b	a	a	a	b	a	b	b	a
SNP3058	4H	5285000	1.057	b	a	a	b	a	a	a	a	a	b	a	a	a	a	b	a	a	a	b	a	a	a	a	b	b	b	a	a	a	b	b	b	b	b	a	b	a	b	a	a	a	b	a	b	b	a
SNP3059	4H	5285000	1.057	b	a	a	b	a	a	a	a	a	b	a	a	a	a	b	a	a	a	b	a	a	a	a	b	b	b	a	a	a	b	b	b	b	b	a	b	a	b	a	a	a	b	a	b	b	a
SNP3060	4H	5425000	1.085	b	a	a	b	a	a	a	a	a	b	a	a	a	a	b	a	a	a	a	a	a	a	a	b	b	b	a	a	a	b	b	b	b	b	a	b	a	b	a	a	a	b	a	b	b	a
SNP3061	4H	5425000	1.085	b	a	a	b	a	a	a	a	a	b	a	a	a	a	b	a	a	a	a	a	a	a	a	b	b	b	a	a	a	b	b	b	b	b	a	b	a	b	a	a	a	b	a	b	b	a
SNP3062	4H	6025000	1.205	b	a	a	b	a	a	a	a	a	b	a	a	a	a	b	a	a	a	a	a	a	a	a	b	b	b	a	a	a	b	b	b	b	b	a	b	a	b	a	a	a	b	a	b	b	a
SNP3063	4H	6025000	1.205	b	a	a	b	a	a	a	a	a	b	a	a	a	a	b	a	a	a	a	a	a	a	a	b	b	b	a	a	a	b	b	b	b	b	a	b	a	b	a	a	a	b	a	b	b	a
SNP3064	4H	6.235e+06	1.247	b	a	a	b	a	a	a	a	a	b	a	a	a	a	b	a	a	a	a	a	a	a	a	b	b	b	a	a	a	b	b	b	b	b	a	b	a	b	a	a	a	b	a	b	b	a
SNP3065	4H	6535000	1.307	b	a	a	b	a	a	a	a	a	b	a	a	a	a	b	a	a	a	a	a	a	a	a	b	b	b	a	a	a	b	b	b	b	b	a	b	a	b	a	a	a	b	a	b	b	a
SNP3066	4H	7850000	1.57	b	a	a	b	a	a	a	a	a	b	a	a	a	a	b	a	-	a	a	a	a	a	a	a	b	b	a	a	a	b	b	b	a	a	a	b	a	a	a	a	a	b	a	b	b	a
SNP3067	4H	7850000	1.57	b	a	a	b	a	a	a	a	a	b	a	a	a	a	b	a	-	a	a	a	a	a	a	b	b	b	b	a	a	b	b	b	b	a	a	b	a	b	a	a	a	b	a	b	b	a
SNP3068	4H	8895000	1.779	b	a	a	b	a	a	a	a	a	b	a	a	a	a	b	a	a	a	a	a	a	a	a	b	b	b	a	a	a	b	b	b	b	a	a	b	a	b	a	a	a	b	a	b	b	a
SNP3069	4H	8895000	1.779	b	a	a	b	a	a	a	a	a	b	a	a	a	a	b	a	a	a	a	a	a	a	a	b	b	b	a	a	a	b	b	b	b	a	a	b	a	b	a	a	a	b	a	b	b	a
SNP3070	4H	8895000	1.779	b	a	a	b	a	a	a	a	a	b	a	a	a	a	b	a	a	a	a	a	a	a	a	b	b	b	a	a	a	b	b	b	b	a	a	b	a	b	a	a	a	b	a	b	b	a
SNP3071	4H	8895000	1.779	b	a	a	b	a	a	a	a	a	b	a	a	a	a	b	a	a	a	a	a	a	a	a	b	b	b	a	a	a	b	b	b	b	a	a	b	a	b	a	a	a	b	a	b	b	a
SNP3072	4H	9060000	1.812	b	a	a	b	a	a	a	a	a	b	a	a	a	a	b	a	a	a	a	a	a	a	a	b	b	b	a	a	a	b	b	b	b	a	a	b	a	b	a	a	a	b	a	b	b	a
SNP3073	4H	9060000	1.812	b	a	a	b	a	a	a	a	a	b	a	a	a	a	b	a	a	a	a	a	a	a	a	b	b	b	a	a	a	b	b	b	b	a	a	b	a	b	a	a	a	b	a	b	b	a
SNP3074	4H	9065000	1.813	b	a	a	b	a	a	a	a	a	b	a	-	a	a	b	a	a	a	a	a	a	a	a	b	b	b	a	a	a	b	b	b	b	a	a	b	a	b	a	a	a	b	a	b	b	a
SNP3075	4H	9455000	1.891	b	a	a	b	a	a	a	a	a	b	a	a	a	a	b	a	a	a	a	a	a	a	a	b	b	b	a	a	a	b	b	b	b	a	a	b	a	b	a	a	a	b	a	b	b	a
SNP3076	4H	9455000	1.891	b	a	a	b	a	a	a	a	a	b	a	a	a	a	b	a	a	a	a	a	a	a	a	b	b	b	a	a	a	b	b	b	b	a	a	b	a	b	a	a	a	b	a	b	b	a
SNP3077	4H	9455000	1.891	b	a	a	b	a	a	a	a	a	b	a	a	a	a	b	a	a	a	a	a	a	a	a	-	b	b	a	a	a	b	b	b	b	a	a	b	a	b	a	a	a	b	a	b	b	a
SNP3078	4H	9735000	1.947	b	a	a	b	a	a	a	a	a	b	a	a	a	a	b	a	a	a	a	a	a	a	a	b	b	b	a	a	a	b	b	b	b	a	a	b	a	b	a	a	a	a	a	b	b	a
SNP3079	4H	9760000	1.952	b	a	a	b	a	a	a	a	a	b	a	a	a	a	b	a	a	a	a	a	a	a	a	b	b	b	a	a	a	b	b	b	b	a	a	b	a	b	a	a	a	a	a	b	b	a
SNP3080	4H	9760000	1.952	b	a	a	b	a	a	b	a	a	b	a	a	a	a	b	a	a	a	a	a	a	a	a	b	b	b	a	a	a	b	b	b	b	a	a	b	a	b	a	a	a	a	a	b	b	a
SNP3081	4H	10005000	2.001	b	a	a	b	b	a	a	a	a	b	a	a	a	a	b	a	a	a	a	a	a	a	a	b	b	b	a	a	a	b	b	b	b	a	a	b	a	b	a	a	a	a	a	b	b	a
SNP3082	4H	10005000	2.001	b	a	a	b	b	a	a	a	a	b	a	a	a	a	b	a	a	a	a	a	a	a	b	b	b	b	a	a	a	b	b	b	b	a	a	b	a	b	a	a	a	a	a	b	b	a
SNP3083	4H	1.011e+07	2.022	b	a	a	b	b	a	a	a	a	b	a	a	a	a	b	a	-	a	a	a	a	a	-	b	b	b	a	a	a	b	b	b	b	a	a	b	a	b	a	a	a	a	a	b	b	a
SNP3084	4H	1.011e+07	2.022	b	a	a	b	b	a	a	a	a	b	a	a	a	a	b	a	-	a	a	a	a	a	-	b	b	b	a	a	a	b	b	b	b	a	a	b	a	b	a	a	a	a	a	b	b	a
SNP3085	4H	1.011e+07	2.022	b	a	a	b	b	a	a	a	a	b	a	a	a	a	b	a	a	a	a	a	a	a	a	b	b	b	a	a	a	b	b	b	b	a	a	b	a	b	a	a	a	a	a	b	b	a
SNP3086	4H	1.011e+07	2.022	b	a	a	b	b	a	a	a	a	b	a	a	a	a	b	a	a	a	a	a	a	a	a	b	b	b	a	a	a	b	b	b	b	a	a	b	a	b	a	a	a	a	a	b	b	a
SNP3087	4H	10115000	2.023	b	a	a	b	b	a	a	a	a	b	a	a	a	a	b	a	a	a	a	a	a	a	a	b	b	b	a	a	a	b	b	b	b	a	a	b	a	b	a	a	a	a	a	b	b	a
SNP3088	4H	10115000	2.023	b	a	a	b	b	a	a	a	a	b	a	a	a	a	b	a	a	a	a	a	a	a	a	b	b	b	a	a	a	b	b	b	b	a	a	b	a	b	a	a	a	a	a	b	b	a
SNP3089	4H	10120000	2.024	b	a	a	b	b	a	a	a	a	b	a	a	a	a	b	a	a	a	a	a	a	a	a	b	b	b	a	a	a	b	b	b	b	a	a	b	a	b	a	a	a	a	a	b	b	a
SNP3090	4H	10120000	2.024	b	a	a	b	b	a	a	a	a	b	a	a	a	a	b	a	a	a	a	a	a	a	a	b	b	b	a	a	a	b	b	b	b	a	a	b	a	b	a	a	a	a	a	b	b	a
SNP3091	4H	10205000	2.041	b	a	a	b	b	a	a	a	a	b	a	a	a	a	b	a	a	a	a	a	a	a	a	b	b	b	a	a	a	b	b	b	b	a	a	b	a	b	a	a	a	a	a	b	b	a
SNP3092	4H	10205000	2.041	b	a	a	b	b	a	a	a	a	b	a	a	a	a	b	a	a	a	b	a	a	a	a	b	b	b	a	a	a	b	b	b	b	a	a	b	a	b	a	a	a	a	a	b	b	a
SNP3093	4H	11305000	2.261	b	a	a	b	b	a	a	a	a	b	a	a	a	a	b	a	a	a	a	a	a	a	a	b	b	b	a	a	a	b	a	b	b	a	a	b	a	b	a	-	a	a	a	b	b	a
SNP3094	4H	11305000	2.261	b	a	a	b	b	a	a	a	a	b	a	a	a	a	b	a	a	a	a	a	a	a	a	b	b	b	a	a	a	b	b	b	b	a	a	b	a	b	a	-	a	a	a	b	b	a
[truncated: 3,214 more rows]
[truncated: 108 more columns]
